# Supplementary material for: Occupational exposure to gases/fumes and mineral dust affect DNA methylation levels of genes regulating expression
Source: Hum Mol Genet. 2019 Apr 2;28(15):2477–85. doi: 10.1093/hmg/ddz067 (PMC6643643; doi:10.1093/hmg/ddz067)
Supplement: Supplementry_table_HMG_revised_ddz067 [file supplementry_table_hmg_revised_ddz067.xlsx]

## Sheet: Index
Table	Title	Description
S1	Characteristics	Characteristics of the never-smokers included in the LifeLines cohort study separated by exposure level
S2	Single CpGs	Genome-wide significant single CpGs associated with either of the three occupational exposures
S3	DMRs	Genome-wide significant differentially methylated regions (DMRs) associated with either of the three occupational exposures
S4	CpGs within DMR (Validation)	Validation of each CpG within a signficant DMR in the Rotterdam Study
S5	Methyl_Exp_gasfumes	Association of each CpG within a signficant DMR for gases and fumes with gene expression levels
S6	Methyl_Exp_minedust	Association of each CpG within a signficant DMR for mineral dust with gene expression levels
S7	Pathway_GO	GO term enrichement analysis using gometh R package and including all CpGs with p<10-4
S8	Pathway_KEGG	KEGG pathway enrichement analysis using gometh R package and including all CpGs with p<10-4
S9	Job categories	Job description categories (ISCO-88) for the subjects within LifeLines highly exposed to the occupational exposure
S10	Lung function	Association of each CpG within a signficant DMR with lung function outcomes
In this file , the identified DMRs are coded using two letters and a number.
The first letter is related to the type of exposure (Gases/Fumes (G), Mineral dust (M) or Biological dust (B)) and the second letter indicates never-smokers (N).
The number relates to order based on location.

## Sheet: 1) Characteristics
LifeLines	Gases/Fumes			Mineral dust			Biological dust
	No	Low	High	No	Low	High	No	Low	High
N with no missing data	637	150	116	673	105	125	720	69	114
Males, N (%)	287 (45%)	115 (77%)	106 (91%)	312 (46%)	87 (83%)	109 (87%)	371 (52%)	57 (83%)	80 (70%)
Age (years), median (min-max)	46 (18-80)	45 (19-79)	44 (22-69)	46 (18-80)	47 (22-79)	44 (19-79)	46 (18-80)	46 (19-79)	46 (26-79)
Height (cm), mean (SD)	178 (9.5)	179 (8.9)	181 (6.9)	176 (9.5)	180 (7.5)	180 (8.3)	176 (9.4)	181 (8.5)	178 (8.7)
BMI (kg/m2), mean (SD)	26.1 (3.9)	26.7 (4.1)	27.1 (3.8)	26.1 (3.9)	26.4 (3.3)	27.5 (4.2)	26.2 (3.8)	26.4 (4.0)	26.7 (4.0)
Pulmonary function, mean (SD)
FEV1 %predicted (%)*	94 (14)	95 (12)	96 (16)	94 (13)	97 (13)	95 (15)	94 (14)	95 (13)	96 (12)
FEV1/FVC (%)	74 (8)	76 (7)	77 (8)	74 (8)	75 (7)	77 (8)	74 (8)	77 (8)	76 (7)
Airway obstruction, N (%)†	266 (42%)	32 (21%)	18 (16%)	273 (41%)	24 (23%)	19 (15%)	282 (39%)	13 (19%)	21 (18%)
GOLD COPD stage ≥2, N (%)‡	43 (7%)	7 (5%)	6 (5%)	44 (7%)	3 (3%)	9 (7%)	50 (7%)	3 (4%)	3 (3%)
SD = Standard deviation
* %predicted is based on the reference equation by Global Lung Function Initiative 2012
† FEV1/FVC <70%
‡ FEV1/FVC <70% and FEV1%predicted <80%
GOLD = The Global Initiative for Chronic Obstructive Lung Disease

## Sheet: 2) Single CpGs
							LifeLines
Exposure	CpG	chr	pos	refGene_name	refGene_feature	cpgIslandExt_feature	mean	median	min	max	n	B_low	SE_low	P_low	B_high	SE_high	P_high	Padj_BH	DMR
Gases/Fumes	cg14428391	2	217442832	RPL37A	Intergenic	OpenSea	0.874716	0.8765	0.6708	0.9301	903	0.00184428	0.00171536	0.282306	0.0100852	0.0019487	2.27512e-07	0.0478843	GN2*
Gases/Fumes	cg05413957	7	6547591	GRID2IP	Intron;exon	Shore	0.833349	0.8353	0.678	0.8825	903	0.000117063	0.00130807	0.92869	0.00808517	0.00148601	5.3025e-08	0.0223202	GN6

## Sheet: 3) DMRs
DMR	Exposure	chrom	start	end	n_probes	sidak_p	refGene_name	refGene_feature	cpgIslandExt_feature
GN1	Gases/Fumes	chr2	24397787	24397895	3	0.00872	FAM228A	TSS200;intron	Island
GN2*	Gases/Fumes	chr2	217442832	217442882	1	-	RPL37A	Intergenic	OpenSea
GN3	Gases/Fumes	chr3	112013063	112013180	3	0.0002851	SLC9C1	TSS200;5’UTR	OpenSea
GN4	Gases/Fumes	chr5	135416331	135416579	7	2.676e-05	VTRNA2-1	TSS200	Island
GN5	Gases/Fumes	chr6	28601269	28601569	13	9.007e-05	RP11-373N24.2	TSS200;Intergenic	Shore
GN6	Gases/Fumes	chr7	6547591	6547641	1	0.01983	GRID2IP	Intron;exon	Shore
GN7	Gases/Fumes	chr7	127911866	127912085	3	6.217e-06	LEP	Intergenic	Island
GN8	Gases/Fumes	chr10	124638874	124639182	7	0.0001787	FAM24B;LOC399815	Intron;exon;Intron;TSS	Island
GN9	Gases/Fumes	chr15	69744390	69744879	7	6.528e-07	RPLP1	TSS1500	Shore
GN10	Gases/Fumes	chr16	54227790	54227964	3	0.002952	LINC02169	Intergenic	Shore
GN11	Gases/Fumes	chr16	54228323	54228632	4	6.845e-09	LINC02169	Intergenic	Island
GN12	Gases/Fumes	chr17	47547675	47547817	3	0.0413	RP11-81K2.1	Intergenic	Island
GN13	Gases/Fumes	chr20	57427713	57427880	6	0.02436	GNAS	Intron;TSS1500	Island
GN14	Gases/Fumes	chr20	62693943	62694055	6	0.000125	TCEA2	Intron;TSS200	Island
MN1	Mineral_dust	chr5	1594676	1594783	4	0.03849	SDHAP3	TSS200	Island
MN2	Mineral_dust	chr6	30421089	30421268	5	0.0006161	HLA-E	Intergenic	Shore
MN3	Mineral_dust	chr6	70991156	70991333	4	0.02745	COL9A1	Intron;exon	Shore
MN4	Mineral_dust	chr15	69744390	69744900	7	1.588e-09	RPLP1	TSS1500	Shore
MN5	Mineral_dust	chr16	54227790	54227964	3	0.0008239	LINC02169	Intergenic	Shore
MN6	Mineral_dust	chr16	54228323	54228632	4	2.852e-09	LINC02169	Intergenic	Island
MN7	Mineral_dust	chr17	20799408	20799694	6	0.001132	CCDC144NL	Intron;TSS200;5’UTR	Island
* Genome-wide significant CpG is not located within a significant DMR

## Sheet: 4) CpGs within DMR (Validation)
				LifeLines												Rotterdam Study
DMR	CpG	chr	pos	mean	median	min	max	n	B_low	SE_low	P_low	B_high	SE_high	P_high	Padj_BH	mean	n	B_low	SE_low	P_low	B_high	SE_high	P_high
GN1	cg01343041	2	24397787	0.491719	0.4865	0.2323	0.842	903	-0.00517451	0.00576901	0.369746	-0.0250207	0.00655378	0.000134675	0.413795	0.402885	233	-0.000185467	0.00788081	0.981224	-0.00190978	0.0226021	0.932663
GN1	cg18587476	2	24397810	0.362822	0.3553	0.153	0.7888	903	-0.00836558	0.00679546	0.218303	-0.0263316	0.00771986	0.000647506	0.490456	0.634233	233	-0.00351947	0.0103374	0.733511	-0.0128959	0.0296477	0.663584
GN1	cg17277199	2	24397845	0.346725	0.3396	0.1293	0.8216	903	-0.00431764	0.00592918	0.46649	-0.020355	0.00673573	0.00251162	0.54335	0.596133	233	-0.0103148	0.00947202	0.276166	-0.0223319	0.0271657	0.411042
GN2*	cg14428391	2	217442832	0.874716	0.8765	0.6708	0.9301	903	0.00184428	0.00171536	0.282306	0.0100852	0.0019487	2.27512e-07	0.0478843	0.825289	233	-0.00480797	0.00752279	0.522744	0.0335046	0.0215753	0.120444
GN3	cg15541583	3	112013063	0.43795	0.4363	0.1756	0.7264	903	-0.0192333	0.00643842	0.00281481	-0.029884	0.00731425	4.39394e-05	0.380814	0.285289	233	-0.00642911	0.00900513	0.475265	0.0343908	0.0258267	0.182992
GN3	cg21206816	3	112013079	0.516204	0.5167	0.1972	0.7854	903	-0.0181882	0.00730285	0.0127541	-0.0287635	0.00829627	0.000526226	0.48662	0.275311	233	0.00747041	0.0108551	0.491329	0.068613	0.0311323	0.0275301
GN3	cg03352173	3	112013130	0.617074	0.6196	0.2268	0.8728	903	-0.0172842	0.00742061	0.0198474	-0.031155	0.00843005	0.00021928	0.44084	0.418101	233	0.00846896	0.0201461	0.674209	0.102134	0.0577789	0.0771159
GN4	cg18678645	5	135416331	0.34414	0.41	0.0573	0.6317	903	-0.00359731	0.00728912	0.621647	-0.0284295	0.00828067	0.000596417	0.48662	0.215426	233	0.0251437	0.0121635	0.0387199	-0.056825	0.0348848	0.103327
GN4	cg06536614	5	135416381	0.382045	0.4723	0.0288	0.5424	903	0.00121583	0.00491952	0.804797	-0.0131081	0.00558873	0.0190044	0.641816	0.47046	233	0.0112973	0.00862354	0.190177	-0.0325411	0.0247323	0.188263
GN4	cg26328633	5	135416394	0.389049	0.4766	0.0326	0.6217	903	-0.00235983	0.00520229	0.650108	-0.0187595	0.00590997	0.00150247	0.518545	0.529276	233	0.0128239	0.00929536	0.16771	-0.0581448	0.0266591	0.0291795
GN4	cg25340688	5	135416398	0.382675	0.4685	0.0366	0.628	903	-0.0021344	0.00553315	0.699684	-0.0196245	0.00628583	0.00179611	0.518545	0.518027	233	0.0146443	0.0100658	0.14571	-0.0204332	0.0288688	0.479072
GN4	cg26896946	5	135416405	0.39618	0.4676	0.0879	0.5856	903	-0.000811756	0.00385023	0.833017	-0.0110149	0.00437398	0.0117928	0.613823	0.479487	233	0.0148087	0.00813905	0.0688408	-0.0232879	0.0233428	0.318449
GN4	cg00124993	5	135416412	0.35038	0.4269	0.0378	0.5145	903	-0.00145236	0.00482546	0.76343	-0.015889	0.00548188	0.00375004	0.551354	0.483668	233	0.0189573	0.0115795	0.101601	-0.0623075	0.03321	0.0606324
GN4	cg08745965	5	135416529	0.338696	0.402	0.0487	0.5815	903	-0.00714011	0.00742425	0.336186	-0.0220824	0.00843418	0.00883954	0.602379	0.285771	233	0.015128	0.015684	0.33477	-0.0687001	0.0449817	0.126689
GN5	cg16731266	6	28601269	0.782965	0.7912	0.3258	0.9332	903	-0.00748032	0.00558484	0.180441	-0.0229262	0.00634456	0.000302066	0.462368	0.605424	233	0.0382396	0.0271342	0.158753	-0.0281283	0.0778208	0.717763
GN5	cg07017437	6	28601271	0.783857	0.7907	0.382	0.9086	903	-0.00081421	0.00480781	0.86552	-0.00579013	0.00546182	0.289095	0.847123	0.599552	233	0.0244041	0.0209856	0.244871	-0.0409976	0.0601866	0.495761
GN5	cg25653641	6	28601312	0.552117	0.5614	0.205	0.7814	903	0.000992835	0.0083509	0.905363	-0.0144447	0.00948689	0.127861	0.764287	0.802382	233	0.00898319	0.00975444	0.357085	-0.000218747	0.0279757	0.993761
GN5	cg22572476	6	28601324	0.519067	0.5213	0.1995	0.8442	903	0.00265697	0.0095582	0.781029	-0.0250978	0.0108584	0.0208128	0.646692	0.314743	233	0.00791518	0.0151446	0.601225	0.00775222	0.0434347	0.858346
GN5	cg27535677	6	28601365	0.568463	0.5726	0.159	0.9012	903	0.00208443	0.0118409	0.860264	-0.0257287	0.0134516	0.0557881	0.704641	0.783574	233	-0.00118571	0.0137019	0.93104	-0.0183625	0.0392969	0.640303
GN5	cg22497095	6	28601375	0.618845	0.6243	0.1784	0.9426	903	-0.00097851	0.0100057	0.922095	-0.0219377	0.0113668	0.053609	0.702054	0.776386	233	0.00336397	0.0115583	0.771018	-0.0293682	0.0331491	0.375649
GN5	cg26865747	6	28601377	0.582838	0.5911	0.099	0.9287	903	0.00722163	0.0125815	0.565975	-0.0334443	0.014293	0.0192883	0.642121	0.794964	233	0.00130341	0.0139333	0.92547	-0.0244218	0.0399607	0.541104
GN5	cg03759229	6	28601417	0.449519	0.4474	0.179	0.7858	903	0.00172059	0.00777076	0.824767	-0.0228396	0.00882784	0.00967529	0.605496	0.665971	233	0.00234229	0.0109085	0.829984	-0.0306092	0.0312855	0.327886
GN5	cg13565129	6	28601419	0.439477	0.4359	0.1033	0.8799	903	0.00537511	0.0115862	0.642702	-0.0399735	0.0131623	0.00238962	0.539712	0.693645	233	0.00123917	0.016278	0.93932	-0.0222338	0.0466854	0.633899
GN5	cg20851828	6	28601440	0.659937	0.663	0.2772	0.9081	903	0.0046153	0.00837339	0.581506	-0.0255419	0.00951244	0.0072507	0.589369	0.82619	233	0.000659262	0.00937252	0.943923	-0.0233881	0.0268804	0.384256
GN5	cg14654363	6	28601443	0.617093	0.6156	0.1445	0.9337	903	-0.00397596	0.0100369	0.692006	-0.0324062	0.0114022	0.00448189	0.562328	0.797244	233	-0.00207809	0.011028	0.850533	-0.027125	0.0316282	0.391101
GN5	cg00990380	6	28601477	0.672956	0.6756	0.3488	0.8922	903	0.00389868	0.00714234	0.585166	-0.0185368	0.00811393	0.0223384	0.651719	0.450592	233	0.00690007	0.0174612	0.692721	-0.0317577	0.0500788	0.52598
GN5	cg12763978	6	28601519	0.70238	0.7071	0.357	0.9127	903	0.001615	0.00773444	0.8346	-0.0197095	0.00878657	0.024888	0.656744	0.484948	233	-0.000594627	0.0262641	0.981937	-0.0873435	0.0753253	0.246232
GN6	cg05413957	7	6547591	0.833349	0.8353	0.678	0.8825	903	0.000117063	0.00130807	0.92869	0.00808517	0.00148601	5.3025e-08	0.0223202	0.6831	233	-0.000174562	0.00464432	0.970018	-0.0153875	0.0133199	0.247996
GN7	cg01745789	7	127911866	0.23411	0.2291	0.1194	0.4421	903	-0.00419158	0.00416091	0.313757	-0.0208176	0.00472692	1.06253e-05	0.303347	0.392559	233	0.0132694	0.0107271	0.216087	0.00227476	0.0307653	0.941059
GN7	cg20372230	7	127911967	0.304941	0.3033	0.1263	0.5193	903	-0.000117672	0.0057384	0.98364	-0.0277131	0.00651901	2.12705e-05	0.324852	0.275936	233	0.0183934	0.010748	0.0870194	0.0387178	0.0308252	0.209101
GN7	cg02962944	7	127912035	0.164293	0.1557	0.0704	0.3905	903	-0.00106485	0.00452682	0.814029	-0.0175465	0.00514261	0.000644909	0.490456	0.119832	233	0.00898941	0.00559543	0.10815	0.000667775	0.0160477	0.966808
GN8	cg14374521	10	124638874	0.206414	0.1996	0.0637	0.6338	903	0.00523633	0.00473543	0.268823	-0.0117178	0.0053796	0.0293918	0.666924	0.317338	233	-0.0134465	0.0104668	0.198904	-0.039925	0.0300187	0.183517
GN8	cg11218091	10	124638976	0.242956	0.2411	0.0422	0.5914	903	0.00567754	0.00528709	0.28289	-0.0132681	0.00600631	0.0271729	0.661921	0.313969	233	-0.00407454	0.010957	0.709992	-0.0263877	0.0314246	0.401067
GN8	cg11216554	10	124638983	0.424644	0.4266	0.1254	0.8023	903	0.00793275	0.00710833	0.264431	-0.0257284	0.0080753	0.00144222	0.518545	0.272263	233	-0.0035854	0.0138038	0.795065	-0.0147108	0.0395894	0.710203
GN8	cg14708218	10	124638991	0.170652	0.1584	0.0711	0.7175	903	0.00117768	0.00420997	0.77968	-0.0117415	0.00478266	0.0140877	0.620371	0.35962	233	0.00544971	0.0148568	0.713756	-0.0474073	0.0426092	0.265877
GN8	cg18195080	10	124639012	0.0807265	0.0736	0.0387	0.4761	903	0.00200674	0.00194646	0.302555	-0.0080565	0.00221124	0.000269028	0.453074	0.205808	233	0.0137519	0.0141064	0.329625	-0.0238108	0.0404572	0.556168
GN8	cg15252215	10	124639110	0.194516	0.1884	0.0724	0.5758	903	0.00509642	0.00435737	0.242158	-0.0121809	0.00495011	0.0138653	0.619578	0.264523	233	-0.00805654	0.00865852	0.352125	-0.0134345	0.0248326	0.588507
GN8	cg12474023	10	124639132	0.127963	0.1218	0.0632	0.4277	903	0.00287667	0.00226524	0.204114	-0.00637487	0.00257339	0.0132408	0.618261	0.0862254	233	-0.000927621	0.00319129	0.771301	-0.00265633	0.00915261	0.771643
GN9	cg04774597	15	69744390	0.352184	0.348	0.0891	0.7282	903	-0.00438582	0.00700322	0.531145	-0.0220406	0.00795588	0.00559943	0.574366	0.199038	233	0.00104724	0.00732058	0.886248	-0.00405208	0.0209954	0.84696
GN9	cg26218577	15	69744466	0.526672	0.5271	0.2158	0.871	903	-0.00420863	0.00722226	0.560074	-0.0258066	0.00820472	0.00165898	0.518545	0.306638	233	0.00357057	0.0102009	0.726321	-0.010484	0.0292562	0.72008
GN9	cg07513768	15	69744528	0.284608	0.2794	0.1097	0.6245	903	-0.00121006	0.0055501	0.82741	-0.0207681	0.00630509	0.00098822	0.50844	0.145992	233	-0.00194044	0.00598141	0.745626	-0.00879337	0.0171547	0.608236
GN9	cg00469015	15	69744684	0.284376	0.2788	0.0892	0.6689	903	-0.0025093	0.00679239	0.711809	-0.0204892	0.00771637	0.0079241	0.59435	0.135238	233	-0.00204032	0.00585899	0.727661	-0.00779476	0.0168036	0.642737
GN9	cg26481829	15	69744762	0.102119	0.0993	0.0571	0.4666	903	-0.00212118	0.00172722	0.219415	-0.00577055	0.00196218	0.00327273	0.550157	0.0684461	233	0.000910223	0.00264441	0.730691	-0.00438223	0.00758415	0.563389
GN9	cg11437810	15	69744829	0.224755	0.2152	0.0854	0.6288	903	-0.00741617	0.00555687	0.182009	-0.0183708	0.00631278	0.00361322	0.550157	0.438802	233	0.000661943	0.0129719	0.959303	0.00966561	0.0372035	0.795015
GN9	cg10716823	15	69744850	0.212119	0.2074	0.0687	0.4797	903	-0.00394018	0.00467364	0.399193	-0.0161616	0.00530941	0.00233489	0.537787
GN10	cg27057022	16	54227790	0.307373	0.3054	0.1722	0.5156	903	-0.00484309	0.00419903	0.248753	-0.0189041	0.00477023	7.40346e-05	0.390049	0.243476	233	0.0158161	0.00696759	0.0232105	0.00553613	0.019983	0.781748
GN10	cg00647658	16	54227814	0.337993	0.3362	0.1395	0.6998	903	-0.0109548	0.00594192	0.065235	-0.0215817	0.00675022	0.00138775	0.518545	0.574792	233	0.0151792	0.00894186	0.0895939	0.0193993	0.0256452	0.44938
GN10	cg05067427	16	54227914	0.484797	0.4879	0.1605	0.723	903	-0.0105936	0.0072195	0.142279	-0.0268871	0.00820159	0.00104442	0.509474	0.669452	233	0.00749958	0.0102878	0.466016	0.0131036	0.0295054	0.656965
GN11	cg27520536	16	54228323	0.830138	0.8361	0.5218	0.9203	903	-0.00599044	0.003256	0.0657952	-0.014	0.00369892	0.000153786	0.437393	0.673721	233	0.0122094	0.0165104	0.459605	0.0834393	0.0473519	0.0780506
GN11	cg03687532	16	54228358	0.797963	0.8054	0.3954	0.9604	903	-0.0158348	0.00667156	0.0176218	-0.0316357	0.00757911	2.99212e-05	0.349887	0.857381	233	0.00989808	0.0102659	0.334962	0.0313067	0.0294426	0.287641
GN11	cg07506749	16	54228447	0.766098	0.7713	0.5057	0.8892	903	-0.00743569	0.00432681	0.0857029	-0.0207951	0.0049154	2.33056e-05	0.324852	0.64751	233	0.00144533	0.00644161	0.822467	0.0300318	0.0184745	0.104038
GN11	cg05332854	16	54228582	0.620192	0.6203	0.4418	0.8056	903	-0.00950575	0.00519008	0.0670227	-0.0237093	0.0058961	5.79079e-05	0.390049	0.716804	233	0.00294582	0.00714553	0.680149	0.000487405	0.0204933	0.981025
GN12	cg26344798	17	47547675	0.0748662	0.0731	0.0412	0.3108	903	-0.00037422	0.000856686	0.66224	-0.00112392	0.000973223	0.248153	0.829124	0.172429	233	-0.00463123	0.00348526	0.183912	0.0127981	0.00999571	0.200418
GN12	cg26582733	17	47547707	0.0751787	0.073	0.0447	0.3333	903	-0.00118532	0.000826199	0.151383	-0.00369917	0.000938588	8.10721e-05	0.390049	0.22048	233	-0.000953795	0.00498894	0.848383	0.0145956	0.0143083	0.30769
GN12	cg11994674	17	47547767	0.0952372	0.0942	0.0568	0.2323	903	-0.00333194	0.00105629	0.0016084	-0.00567313	0.00119998	2.27088e-06	0.229167
GN13	cg04257105	20	57427713	0.336126	0.344	0.0789	0.4563	903	-0.000786938	0.00461206	0.864518	-0.01308	0.00523945	0.0125446	0.615711	0.45632	233	-0.00243007	0.00588334	0.679575	-0.0245192	0.0168734	0.146188
GN13	cg20528838	20	57427730	0.228413	0.2294	0.052	0.3661	903	-0.00124822	0.00369612	0.735582	-0.0120091	0.00419891	0.00423569	0.560262	0.391539	233	-0.000848089	0.00562961	0.880254	-0.0251769	0.0161457	0.118912
GN13	cg27661264	20	57427738	0.324948	0.3291	0.1252	0.4652	903	-0.00326371	0.00404148	0.419348	-0.0138629	0.00459125	0.00253257	0.54335	0.355534	233	0.0011962	0.00780967	0.878265	-0.0314822	0.0223981	0.15985
GN13	cg19589727	20	57427762	0.346472	0.3511	0.1394	0.4733	903	-0.00114177	0.00396385	0.773312	-0.0123074	0.00450306	0.00627364	0.583171	0.390912	233	-0.0025289	0.00656291	0.699992	-0.00517592	0.0188224	0.783326
GN13	cg10302550	20	57427821	0.380676	0.3918	0.1123	0.4968	903	0.001156	0.00471531	0.806334	-0.0106437	0.00535674	0.0469251	0.694012	0.478021	233	-0.00407453	0.00804582	0.612565	-0.0453701	0.0230754	0.049279
GN13	cg17414107	20	57427830	0.455967	0.466	0.1237	0.5833	903	-0.00164312	0.00520905	0.752431	-0.0132319	0.00591765	0.0253509	0.656744	0.38885	233	0.00264379	0.00960466	0.783116	-0.0181387	0.0275461	0.510228
GN14	cg27370028	20	62693943	0.658467	0.6598	0.5041	0.7647	903	0.000550959	0.002916	0.850138	-0.00525662	0.00331267	0.112554	0.753583	0.589845	233	0.000782569	0.00424705	0.853808	0.000138479	0.0121805	0.990929
GN14	cg10494860	20	62693951	0.864331	0.8696	0.6732	0.9457	903	-0.0033657	0.00301555	0.264372	-0.00988288	0.00342576	0.00391572	0.554461	0.926897	233	0.00305794	0.00411987	0.457941	-0.00253694	0.0118158	0.829995
GN14	cg24348495	20	62693971	0.916155	0.9212	0.7882	0.9621	903	-0.00169828	0.00196253	0.386847	-0.00716663	0.0022295	0.0013069	0.518545	0.948488	233	0.00124093	0.00258564	0.631277	0.002555	0.00741562	0.730438
GN14	cg03946671	20	62693973	0.816229	0.8249	0.1346	0.9252	903	-0.0035157	0.00427692	0.411067	-0.0191946	0.00485871	7.79697e-05	0.390049	0.880472	233	0.0049432	0.005573	0.375084	-0.018069	0.0159833	0.258269
GN14	cg12176783	20	62694000	0.570432	0.5747	0.3143	0.7906	903	-0.00101026	0.00693477	0.884174	-0.0219647	0.00787812	0.00530241	0.57019	0.753575	233	0.00734984	0.00895012	0.411532	0.00574358	0.0256689	0.822947
GN14	cg02197387	20	62694005	0.48402	0.4862	0.3373	0.6321	903	0.00162785	0.00375974	0.665037	-0.0149121	0.00427119	0.000480638	0.477225	0.48931	233	0.00194951	0.00532422	0.714247	0.00564868	0.0152698	0.711439
MN1	cg21167402	5	1594676	0.151926	0.1024	0.0403	0.4797	903	-0.0153647	0.0085735	0.0731156	-0.0229111	0.0080274	0.00431565	0.992796	0.301158	233	-0.00408228	0.0384476	0.915441	-0.0174269	0.093656	0.852387
MN1	cg24960960	5	1594678	0.111129	0.0685	0.0394	0.4226	903	-0.0106023	0.00620896	0.0877146	-0.0167293	0.00581347	0.00400611	0.992796	0.216463	233	0.00421236	0.0409066	0.917983	-0.0167121	0.099646	0.866807
MN1	cg21931717	5	1594715	0.109073	0.0698	0.0393	0.4504	903	-0.011568	0.00550391	0.0355721	-0.0151667	0.00515333	0.00324948	0.992796	0.204818	233	0.00512925	0.0434313	0.905988	0.00109845	0.105796	0.991716
MN1	cg08422420	5	1594733	0.122066	0.0574	0.0324	0.4736	903	-0.0185244	0.00923858	0.0449509	-0.0256257	0.00865011	0.00305181	0.992796	0.187788	233	0.013234	0.0374498	0.723804	-0.00689976	0.0912255	0.93971
MN2	cg15946590	6	30421089	0.292661	0.2874	0.1097	0.6411	903	-0.002329	0.00832773	0.779733	-0.023626	0.00779728	0.00244529	0.992796	0.21121	233	0.0133189	0.0174026	0.444068	0.0534449	0.0423916	0.207401
MN2	cg05685892	6	30421091	0.359041	0.3505	0.1713	0.6805	903	0.00138356	0.00897048	0.877425	-0.0183708	0.00839909	0.0287257	0.992796	0.600137	233	0.0142212	0.016939	0.40116	0.0117496	0.0412624	0.775833
MN2	cg08710841	6	30421107	0.525502	0.5273	0.2468	0.7895	903	-0.000984248	0.00781679	0.899799	-0.0313427	0.00731888	1.84856e-05	0.922234	0.451878	233	0.000901337	0.0168878	0.957436	0.0805634	0.0411377	0.050185
MN2	cg23778943	6	30421189	0.185425	0.1788	0.0892	0.5395	903	-0.00603363	0.00450775	0.180734	-0.0125444	0.00422063	0.00295703	0.992796	0.119874	233	0.00283441	0.00702947	0.686788	0.051708	0.0171234	0.00252994
MN2	cg26690915	6	30421218	0.18904	0.1832	0.0997	0.4558	903	-0.000310461	0.00365115	0.932237	-0.00852548	0.00341859	0.0126362	0.992796	0.152438	233	0.00858374	0.00793222	0.279192	0.00649842	0.0193224	0.736633
MN3	cg15922705	6	70991156	0.837179	0.8517	0.4709	0.9287	903	-0.00147576	0.00473489	0.755285	-0.0134645	0.0044333	0.00238839	0.992796	0.693605	233	0.00575819	0.0265978	0.828605	0.0573764	0.0647907	0.375852
MN3	cg09961397	6	70991205	0.794205	0.8056	0.531	0.8861	903	-0.00193715	0.00439266	0.659216	-0.0128264	0.00411286	0.00181714	0.992796	0.602656	233	-0.00461207	0.0116355	0.691827	-0.0065042	0.0283435	0.818498
MN3	cg05221720	6	70991229	0.832335	0.8446	0.547	0.9241	903	-0.00474215	0.00476235	0.319368	-0.0138055	0.004459	0.00196086	0.992796	0.717643	233	-0.0390209	0.0249684	0.118098	0.0758622	0.0608215	0.212291
MN3	cg23971868	6	70991283	0.859268	0.8682	0.5762	0.9271	903	-0.00391283	0.00317847	0.218308	-0.00694563	0.00297601	0.0196025	0.992796	0.771767	233	0.00379361	0.0225557	0.866435	0.114335	0.0549443	0.0374408
MN4	cg04774597	15	69744390	0.352184	0.348	0.0891	0.7282	903	0.00189219	0.00804602	0.814076	-0.0237283	0.00753351	0.00163437	0.992796	0.199038	233	0.0188679	0.0108803	0.0828948	-0.0235516	0.0265038	0.374211
MN4	cg26218577	15	69744466	0.526672	0.5271	0.2158	0.871	903	-0.00264076	0.00832084	0.750966	-0.0259679	0.00779083	0.000858728	0.992796	0.306638	233	0.0194978	0.0154476	0.206882	-0.0269221	0.0376295	0.474329
MN4	cg07513768	15	69744528	0.284608	0.2794	0.1097	0.6245	903	0.000254377	0.00642163	0.968402	-0.0210835	0.00601259	0.000453955	0.992796	0.145992	233	0.0155074	0.00897658	0.0840707	-0.0140356	0.0218664	0.520951
MN4	cg00469015	15	69744684	0.284376	0.2788	0.0892	0.6689	903	0.000684507	0.0078691	0.930682	-0.022793	0.00736786	0.00197762	0.992796	0.135238	233	0.0115416	0.0087784	0.188588	-0.0351041	0.0213836	0.100666
MN4	cg26481829	15	69744762	0.102119	0.0993	0.0571	0.4666	903	-0.000213931	0.00200272	0.914931	-0.00609069	0.00187515	0.00116174	0.992796	0.0684461	233	0.00652404	0.00401492	0.104174	-0.0135153	0.00978011	0.166997
MN4	cg11437810	15	69744829	0.224755	0.2152	0.0854	0.6288	903	-0.000206699	0.00642728	0.974345	-0.019238	0.00601788	0.00138956	0.992796	0.438802	233	0.0320772	0.0193737	0.0977806	-0.0615344	0.0471931	0.192273
MN4	cg10716823	15	69744850	0.212119	0.2074	0.0687	0.4797	903	-0.000514692	0.00539238	0.923959	-0.0173611	0.00504891	0.00058474	0.992796	0.126441	233	0.00905868	0.00805279	0.260626	-0.0190104	0.0196161	0.332484
MN5	cg27057022	16	54227790	0.307373	0.3054	0.1722	0.5156	903	-0.00638099	0.0048134	0.184948	-0.015775	0.0045068	0.000464804	0.992796	0.243476	233	0.0037035	0.0110517	0.737546	-0.00188767	0.0269214	0.9441
MN5	cg00647658	16	54227814	0.337993	0.3362	0.1395	0.6998	903	-0.00730706	0.00686578	0.287206	-0.0224863	0.00642846	0.000468876	0.992796	0.574792	233	0.0220754	0.0139118	0.112555	0.00883104	0.0338882	0.794406
MN5	cg05067427	16	54227914	0.484797	0.4879	0.1605	0.723	903	-0.00618516	0.00835493	0.459118	-0.0295716	0.00782275	0.000156703	0.98343	0.669452	233	0.00664613	0.0154948	0.667977	0.0421233	0.0377444	0.264416
MN6	cg27520536	16	54228323	0.830138	0.8361	0.5218	0.9203	903	-0.0071854	0.0037724	0.0568154	-0.0129788	0.00353211	0.000238309	0.992796	0.673721	233	0.0429345	0.024962	0.085433	0.0731615	0.0608059	0.2289
MN6	cg03687532	16	54228358	0.797963	0.8054	0.3954	0.9604	903	-0.0150653	0.00778094	0.0528449	-0.0309006	0.00728532	2.22037e-05	0.934637	0.857381	233	0.00813141	0.0156743	0.603919	0.0310164	0.0381817	0.416598
MN6	cg07506749	16	54228447	0.766098	0.7713	0.5057	0.8892	903	-0.00913548	0.00509407	0.0729159	-0.0178919	0.00476959	0.000175955	0.98343	0.64751	233	0.0193957	0.00936087	0.0382656	0.0137609	0.0228025	0.546189
MN6	cg05332854	16	54228582	0.620192	0.6203	0.4418	0.8056	903	-0.0127735	0.00605588	0.0349218	-0.0268854	0.00567014	2.1206e-06	0.297546	0.716804	233	0.00190568	0.0108377	0.86042	0.02047	0.0263999	0.438113
MN7	cg08458692	17	20799408	0.684671	0.6832	0.5397	0.8979	903	-0.00320025	0.00575987	0.578477	-0.0105566	0.00539299	0.0502921	0.992796	0.578151	233	0.0101609	0.00944282	0.281908	-0.0607013	0.0230021	0.00831653
MN7	cg14560110	17	20799470	0.575703	0.5786	0.1394	0.929	903	0.00968759	0.0145745	0.506245	-0.0336267	0.0136461	0.0137323	0.992796	0.685784	233	-0.00462453	0.0248927	0.852618	-0.0966678	0.060637	0.11089
MN7	cg08288433	17	20799511	0.685222	0.6929	0.3373	0.8971	903	0.0043569	0.00993649	0.661042	-0.0304762	0.00930356	0.00105378	0.992796	0.476549	233	0.021152	0.0314319	0.500981	-0.0833106	0.0765663	0.276558
MN7	cg06809326	17	20799526	0.711022	0.7186	0.35	0.912	903	0.00309519	0.00978286	0.751707	-0.0281258	0.00915972	0.00213635	0.992796	0.549846	233	-0.00753579	0.0232123	0.745448	-0.102478	0.0565437	0.0699285
MN7	cg22570042	17	20799532	0.690403	0.697	0.28	0.9027	903	-0.00153894	0.010751	0.886177	-0.0320056	0.0100662	0.0014752	0.992796	0.497019	233	-0.00735963	0.03136	0.814455	-0.147129	0.076391	0.0541042
MN7	cg21980100	17	20799644	0.431906	0.4331	0.1681	0.6876	903	0.00957502	0.00912697	0.294136	-0.0205433	0.00854561	0.0162185	0.992796	0.437788	233	-0.00815555	0.0161664	0.613927	-0.0290454	0.0393803	0.460781
* Genome-wide significant CpG is not located within a significant DMR

## Sheet: 5) Methyl-Exp_gasfumes
DMR	CpG	chr_CpG	bp_CpG	ensembl_gene_id	chr_ENSG	start_ENSG	end_ENSG	gene	cohort	n	Estimate	SE	Pvalue	p.adjust	cohort	n	Estimate	SE	Pvalue	p.adjust	cohort	n	Estimate	SE	Pvalue	p.adjust	cohort	n	Estimate	SE	Pvalue	p.adjust	test	n	b	se	pval	p.adjust.fdf
GN1	cg01343041	2	24397787	ENSG00000119771	2	23608088	23931481	KLHL29	LL	727	0.0249066	0.282293	0.929694	1	LLS	586	-0.182832	0.354786	0.606323	1	RS	589	-0.195881	0.238776	0.412012	1	NTR	900	0.285947	0.45574	0.530374	1	meta	2802	-0.074658	0.15277	0.625057	0.892364
GN1	cg01343041	2	24397787	ENSG00000119778	2	23971534	24149984	ATAD2B	LL	727	0.0707198	0.125805	0.574022	1	LLS	586	-0.0181521	0.203935	0.929075	1	RS	589	-0.0467784	0.0985367	0.634979	1	NTR	900	0.741213	0.414599	0.073811	0.885732	meta	2802	0.01799	0.0714251	0.80114	0.892364
GN1	cg01343041	2	24397787	ENSG00000173960	2	24150155	24227779	UBXN2A	LL	727	0.0555228	0.126209	0.659989	1	LLS	586	0.0947887	0.162116	0.558752	1	RS	589	0.239254	0.111231	0.0314792	0.37775	NTR	900	0.583814	0.234172	0.0126634	0.151961	meta	2802	0.187454	0.0756464	0.0132112	0.1584
GN1	cg01343041	2	24397787	ENSG00000205639	2	24232951	24286191	MFSD2B	LL	727	0.0980932	0.251921	0.696995	1	LLS	586	-0.626971	0.509527	0.218511	1	RS	589	-0.0222145	0.236561	0.925184	1	NTR	900	-0.121838	0.606464	0.840777	1	meta	2802	-0.0397432	0.157726	0.801059	0.892364
GN1	cg01343041	2	24397787	ENSG00000163026	2	24252210	24272445	C2orf44	LL	727	0.0838471	0.0896265	0.349522	1	LLS	586	-0.268249	0.128039	0.0361658	0.43399	RS	589	-0.0165612	0.0889566	0.85231	1	NTR	900	0.243386	0.169437	0.150877	1	meta	2802	0.000220373	0.0917169	0.998083	0.998
GN1	cg01343041	2	24397787	ENSG00000119782	2	24272571	24286551	FKBP1B	LL	727	0.555177	0.37515	0.138905	1	LLS	586	-0.295324	0.506813	0.560089	1	RS	589	-0.0979809	0.349664	0.779313	1	NTR	900	-1.06976	0.593655	0.0715462	0.858554	meta	2802	-0.120264	0.306501	0.69478	0.892364
GN1	cg01343041	2	24397787	ENSG00000115128	2	24290454	24299313		LL	727	-0.0910292	0.126262	0.470937	1	LLS	586	-0.201538	0.291936	0.489974	1	RS	589	0.0798834	0.126069	0.526311	1	NTR	900	0.0161855	0.267882	0.951821	1	meta	2802	-0.0186563	0.0812942	0.818487	0.892364
GN1	cg01343041	2	24397787	ENSG00000219626	2	24299396	24392509	FAM228B	LL	727	0.288833	0.232515	0.214158	1	LLS	586	-0.136957	0.260609	0.599216	1	RS	589	-0.355182	0.202423	0.0793181	0.951817	NTR	900	-0.253454	0.34598	0.463822	1	meta	2802	-0.108359	0.160328	0.499129	0.892364
GN1	cg01343041	2	24397787	ENSG00000115129	2	24300303	24308731	TP53I3	LL	727	-0.0172776	0.184993	0.925589	1	LLS	586	-0.181074	0.256702	0.48057	1	RS	589	0.000660727	0.167878	0.99686	1	NTR	900	-0.777729	0.305719	0.0109612	0.131534	meta	2802	-0.166597	0.141925	0.240457	0.892364
GN1	cg01343041	2	24397787	ENSG00000176732	2	24338241	24346347	PFN4	LL	727	-0.0938311	0.54389	0.86303	1	LLS	586	-0.104805	0.651353	0.872169	1	RS	589	-0.558937	0.500047	0.263665	1	NTR	900	0.647344	1.24908	0.604279	1	meta	2802	-0.229785	0.31042	0.459154	0.892364
GN1	cg01343041	2	24397787	ENSG00000198399	2	24425733	24583583	ITSN2	LL	727	0.0722376	0.0844517	0.392346	1	LLS	586	0.07355	0.157586	0.640692	1	RS	589	-0.0617309	0.0685661	0.367954	1	NTR	900	0.712344	0.284437	0.0122658	0.14719	meta	2802	0.0709733	0.0867311	0.413178	0.892364
GN1	cg01343041	2	24397787	ENSG00000084676	2	24714783	24993571	NCOA1	LL	727	-0.110042	0.0920574	0.231947	1	LLS	586	0.291036	0.194172	0.133911	1	RS	589	-0.0758389	0.0851423	0.373073	1	NTR	900	0.459084	0.202995	0.0237248	0.284698	meta	2802	0.0899854	0.131975	0.495342	0.892364
GN1	cg17277199	2	24397845	ENSG00000119771	2	23608088	23931481	KLHL29	LL	727	0.269314	0.299916	0.369206	1	LLS	586	0.194601	0.333976	0.560109	1	RS	589	-0.0573213	0.229271	0.802575	1	NTR	900	0.425506	0.439693	0.333177	1	meta	2802	0.132097	0.15028	0.379395	0.645
GN1	cg17277199	2	24397845	ENSG00000119778	2	23971534	24149984	ATAD2B	LL	727	0.0745162	0.134105	0.578446	1	LLS	586	0.0732725	0.192941	0.704119	1	RS	589	0.0620922	0.0946039	0.511607	1	NTR	900	1.1888	0.400334	0.00298257	0.0357908	meta	2802	0.102124	0.0706466	0.148299	0.645
GN1	cg17277199	2	24397845	ENSG00000173960	2	24150155	24227779	UBXN2A	LL	727	-0.0396983	0.134271	0.767491	1	LLS	586	0.0331895	0.153003	0.828271	1	RS	589	0.128065	0.105864	0.226388	1	NTR	900	0.602967	0.225795	0.00757568	0.0909081	meta	2802	0.12828	0.101075	0.204384	0.645
GN1	cg17277199	2	24397845	ENSG00000205639	2	24232951	24286191	MFSD2B	LL	727	0.160617	0.266134	0.546162	1	LLS	586	-0.69798	0.479389	0.145399	1	RS	589	-0.0885815	0.227395	0.69687	1	NTR	900	-0.932805	0.586292	0.111604	1	meta	2802	-0.168922	0.191854	0.378603	0.645
GN1	cg17277199	2	24397845	ENSG00000163026	2	24252210	24272445	C2orf44	LL	727	0.0135719	0.0956024	0.88711	1	LLS	586	-0.116808	0.120539	0.332522	1	RS	589	-0.0651786	0.0849281	0.44281	1	NTR	900	0.396383	0.162717	0.0148496	0.178195	meta	2802	0.0273895	0.0925739	0.767332	0.875
GN1	cg17277199	2	24397845	ENSG00000119782	2	24272571	24286551	FKBP1B	LL	727	0.482551	0.395962	0.222966	1	LLS	586	-0.449265	0.478134	0.347412	1	RS	589	-0.254382	0.335132	0.447823	1	NTR	900	-1.40796	0.571395	0.0137364	0.164837	meta	2802	-0.330339	0.357458	0.355417	0.645
GN1	cg17277199	2	24397845	ENSG00000115128	2	24290454	24299313		LL	727	-0.0727326	0.134162	0.587733	1	LLS	586	-0.444388	0.274165	0.105044	1	RS	589	0.0862197	0.12112	0.476556	1	NTR	900	0.143748	0.259395	0.579464	1	meta	2802	-0.0127697	0.0811435	0.874952	0.875
GN1	cg17277199	2	24397845	ENSG00000219626	2	24299396	24392509	FAM228B	LL	727	0.120337	0.248231	0.627833	1	LLS	586	-0.2268	0.243168	0.350982	1	RS	589	-0.292608	0.195842	0.135149	1	NTR	900	-0.0912145	0.333624	0.784542	1	meta	2802	-0.15149	0.121092	0.210923	0.645
GN1	cg17277199	2	24397845	ENSG00000115129	2	24300303	24308731	TP53I3	LL	727	-0.0171932	0.196809	0.930386	1	LLS	586	-0.0976025	0.241974	0.686684	1	RS	589	0.0477976	0.161785	0.767658	1	NTR	900	-0.799162	0.29595	0.00692722	0.0831266	meta	2802	-0.157251	0.162347	0.332741	0.645
GN1	cg17277199	2	24397845	ENSG00000176732	2	24338241	24346347	PFN4	LL	727	0.0382469	0.5769	0.947141	1	LLS	586	0.0283339	0.611098	0.963019	1	RS	589	0.0689268	0.480299	0.885889	1	NTR	900	0.327911	1.1827	0.781583	1	meta	2802	0.0674609	0.305249	0.82509	0.875
GN1	cg17277199	2	24397845	ENSG00000198399	2	24425733	24583583	ITSN2	LL	727	0.0207185	0.0894265	0.816785	1	LLS	586	-0.0213982	0.148762	0.885626	1	RS	589	-0.0371991	0.0656292	0.570845	1	NTR	900	0.8213	0.272161	0.00254702	0.0305643	meta	2802	0.117051	0.148249	0.429789	0.645
GN1	cg17277199	2	24397845	ENSG00000084676	2	24714783	24993571	NCOA1	LL	727	-0.129516	0.0977124	0.185012	1	LLS	586	0.191865	0.184695	0.298889	1	RS	589	-0.145866	0.0808985	0.071376	0.856512	NTR	900	0.444421	0.1965	0.0237167	0.2846	meta	2802	0.0447977	0.13282	0.735905	0.875
GN1	cg18587476	2	24397810	ENSG00000119771	2	23608088	23931481	KLHL29	LL	727	0.146494	0.233721	0.530795	1	LLS	586	0.219663	0.268559	0.413396	1	RS	589	-0.133241	0.203779	0.513207	1	NTR	900	0.237966	0.383759	0.535197	1	meta	2802	0.0655842	0.125945	0.60255	0.993
GN1	cg18587476	2	24397810	ENSG00000119778	2	23971534	24149984	ATAD2B	LL	727	0.0798592	0.104202	0.443444	1	LLS	586	-0.0163521	0.155396	0.916195	1	RS	589	0.023428	0.0838406	0.779911	1	NTR	900	0.617093	0.347074	0.0754056	0.904867	meta	2802	0.0532757	0.0593367	0.369263	0.993
GN1	cg18587476	2	24397810	ENSG00000173960	2	24150155	24227779	UBXN2A	LL	727	-0.06162	0.104286	0.554603	1	LLS	586	-0.0700257	0.123805	0.571657	1	RS	589	0.180024	0.0947893	0.0575375	0.69045	NTR	900	0.465411	0.198459	0.0190209	0.228251	meta	2802	0.0941552	0.104095	0.365722	0.993
GN1	cg18587476	2	24397810	ENSG00000205639	2	24232951	24286191	MFSD2B	LL	727	0.0109094	0.206798	0.957928	1	LLS	586	-0.672007	0.388432	0.0836211	1	RS	589	-0.170759	0.202401	0.398855	1	NTR	900	-0.206576	0.510827	0.685923	1	meta	2802	-0.157222	0.13102	0.230145	0.993
GN1	cg18587476	2	24397810	ENSG00000163026	2	24252210	24272445	C2orf44	LL	727	0.0658929	0.0738312	0.372136	1	LLS	586	-0.115529	0.0971987	0.234603	1	RS	589	-0.0533121	0.0760093	0.48306	1	NTR	900	0.266003	0.1417	0.060486	0.725832	meta	2802	0.0161044	0.0643854	0.802491	0.993
GN1	cg18587476	2	24397810	ENSG00000119782	2	24272571	24286551	FKBP1B	LL	727	0.496494	0.308351	0.107363	1	LLS	586	-0.281052	0.386883	0.467562	1	RS	589	-0.11772	0.298532	0.693336	1	NTR	900	-0.774493	0.501806	0.122731	1	meta	2802	-0.0848266	0.246935	0.731209	0.993
GN1	cg18587476	2	24397810	ENSG00000115128	2	24290454	24299313		LL	727	-0.0881524	0.104445	0.398666	1	LLS	586	-0.346148	0.223645	0.121682	1	RS	589	0.086992	0.107933	0.420252	1	NTR	900	-0.0283196	0.225085	0.899876	1	meta	2802	-0.0427039	0.0761471	0.574929	0.993
GN1	cg18587476	2	24397810	ENSG00000219626	2	24299396	24392509	FAM228B	LL	727	0.193694	0.190522	0.309319	1	LLS	586	0.0268512	0.200271	0.893344	1	RS	589	-0.18433	0.173862	0.28905	1	NTR	900	-0.174234	0.291649	0.550235	1	meta	2802	-0.0219971	0.101368	0.828205	0.993
GN1	cg18587476	2	24397810	ENSG00000115129	2	24300303	24308731	TP53I3	LL	727	0.0647602	0.15267	0.671431	1	LLS	586	-0.0076437	0.194382	0.968633	1	RS	589	-0.0722229	0.143678	0.615194	1	NTR	900	-0.53454	0.258676	0.0387861	0.465433	meta	2802	-0.0671235	0.086791	0.43929	0.993
GN1	cg18587476	2	24397810	ENSG00000176732	2	24338241	24346347	PFN4	LL	727	0.37409	0.450991	0.40683	1	LLS	586	0.0350716	0.493466	0.94334	1	RS	589	-0.047205	0.426752	0.911922	1	NTR	900	0.729327	1.04549	0.48543	1	meta	2802	0.154988	0.254583	0.542663	0.993
GN1	cg18587476	2	24397810	ENSG00000198399	2	24425733	24583583	ITSN2	LL	727	0.0247731	0.0699161	0.723094	1	LLS	586	-0.0320206	0.120234	0.789994	1	RS	589	-0.0523052	0.0585158	0.371395	1	NTR	900	0.624337	0.237952	0.00869577	0.104349	meta	2802	-0.000383826	0.0432054	0.992912	0.993
GN1	cg18587476	2	24397810	ENSG00000084676	2	24714783	24993571	NCOA1	LL	727	-0.0385312	0.0762794	0.613466	1	LLS	586	0.109011	0.148683	0.46345	1	RS	589	-0.175096	0.0713124	0.0140751	0.168901	NTR	900	0.318474	0.170729	0.0621289	0.745547	meta	2802	0.010652	0.0973764	0.912893	0.993
GN2*	cg14428391	2	217442832	ENSG00000115425	2	216861052	216947678	PECR	LL	727	0.412295	0.441881	0.350796	1	LLS	586	1.26179	0.777193	0.104479	0.835831	RS	589	-0.580627	0.700554	0.407211	1	NTR	900	-1.04619	0.669745	0.118271	0.946167	meta	2802	0.0109774	0.471623	0.98143	0.981
GN2*	cg14428391	2	217442832	ENSG00000163449	2	216946589	216967506	TMEM169	LL	727	-0.414308	0.629371	0.510353	1	LLS	586	0.351735	1.15892	0.761508	1	RS	589	-0.124865	1.08427	0.908318	1	NTR	900	-0.0446732	0.912505	0.960954	1	meta	2802	-0.177407	0.433528	0.68238	0.889143
GN2*	cg14428391	2	217442832	ENSG00000079246	2	216972187	217071026	XRCC5	LL	727	-0.00479749	0.190086	0.979865	1	LLS	586	0.269909	0.547879	0.622264	1	RS	589	-0.579081	0.348842	0.0969125	0.7753	NTR	900	0.0125539	0.503674	0.980115	1	meta	2802	-0.0919118	0.153175	0.548476	0.889143
GN2*	cg14428391	2	217442832	ENSG00000260804	2	217081768	217084915		LL	727	-0.214711	0.494909	0.664405	1	LLS	586	-0.282768	0.926271	0.760156	1	RS	589	0.0954585	0.84114	0.909644	1	NTR	900	0.0678906	0.584061	0.907463	1	meta	2802	-0.0909237	0.322865	0.778238	0.889143
GN2*	cg14428391	2	217442832	ENSG00000138375	2	217277137	217347776	SMARCAL1	LL	727	0.235059	0.318803	0.460929	1	LLS	586	0.227754	0.73227	0.755782	1	RS	589	0.0577333	0.485571	0.905356	1	NTR	900	0.227275	0.523305	0.664065	1	meta	2802	0.194536	0.225895	0.389139	0.889143
GN2*	cg14428391	2	217442832	ENSG00000232485	2	217343753	217363484		LL	727	1.96156	2.00651	0.328274	1	LLS	586	1.69446	3.39088	0.617278	1	RS	589	-2.93721	2.93975	0.317729	1	NTR	900	0.0899295	3.73852	0.980809	1	meta	2802	0.576229	1.38328	0.676995	0.889143
GN2*	cg14428391	2	217442832	ENSG00000197756	2	217362912	217443903	RPL37A	LL	727	0.624608	0.427132	0.143651	1	LLS	586	-0.752807	1.3424	0.574939	1	RS	589	0.697314	0.653915	0.286258	1	NTR	900	0.973284	0.913745	0.286804	1	meta	2802	0.606146	0.323213	0.0607408	0.4856
GN2*	cg14428391	2	217442832	ENSG00000115457	2	217497551	217529159	IGFBP2	LL	727	0.769809	2.86118	0.787889	1	LLS	586	-4.92749	5.1898	0.342389	1	RS	589	-13.8915	4.70357	0.00314293	0.0251434	NTR	900	0.374276	3.16679	0.905919	1	meta	2802	-3.64623	3.29621	0.268645	0.889143
GN3	cg03352173	3	112013130	ENSG00000240891	3	111393523	111565294	PLCXD2	LL	727	0.044187	0.287375	0.877798	1	LLS	586	-0.208817	0.433638	0.630128	1	RS	589	0.0800544	0.285648	0.779282	1	NTR	900	-0.426877	0.555548	0.442256	1	meta	2802	-0.0296887	0.174282	0.864736	0.865
GN3	cg03352173	3	112013130	ENSG00000144824	3	111451344	111695364	PHLDB2	LL	727	-0.13852	0.168641	0.411427	1	LLS	586	0.134046	0.244453	0.58345	1	RS	589	-0.233169	0.151847	0.124647	1	NTR	900	0.0322661	0.430342	0.940232	1	meta	2802	-0.124826	0.0996686	0.21042	0.42
GN3	cg03352173	3	112013130	ENSG00000144827	3	111697857	111712210	ABHD10	LL	727	0.0109988	0.0702741	0.875629	1	LLS	586	0.0235397	0.13353	0.860067	1	RS	589	0.00466883	0.0794103	0.953116	1	NTR	900	0.0134086	0.161137	0.933683	1	meta	2802	0.0105431	0.0468463	0.821934	0.865
GN3	cg03352173	3	112013130	ENSG00000114529	3	111805182	111849851	C3orf52	LL	727	0.238306	0.183061	0.192991	1	LLS	586	0.653601	0.249975	0.00893149	0.0893149	RS	589	-0.0051293	0.207062	0.980237	1	NTR	900	0.828346	0.348799	0.0175559	0.175559	meta	2802	0.367493	0.177928	0.0388847	0.1945
GN3	cg03352173	3	112013130	ENSG00000174500	3	111839688	111852152	GCSAM	LL	727	-0.100382	0.0987184	0.309223	1	LLS	586	-0.552706	0.153343	0.000312895	0.00312895	RS	589	-0.42596	0.137765	0.00198852	0.0198852	NTR	900	-0.0895945	0.168426	0.594759	1	meta	2802	-0.284554	0.115697	0.0139139	0.139
GN3	cg03352173	3	112013130	ENSG00000091972	3	112051194	112081659	CD200	LL	727	0.0464523	0.176337	0.79222	1	LLS	586	-0.271115	0.305897	0.375458	1	RS	589	0.441635	0.199217	0.0266327	0.266327	NTR	900	0.241257	0.32525	0.458234	1	meta	2802	0.145196	0.145412	0.318028	0.474286
GN3	cg03352173	3	112013130	ENSG00000186265	3	112182815	112218408	BTLA	LL	727	0.055821	0.113119	0.621678	1	LLS	586	-0.0295415	0.208446	0.887299	1	RS	589	0.191921	0.117748	0.103115	1	NTR	900	0.225723	0.266419	0.396857	1	meta	2802	0.110498	0.0730529	0.130386	0.325
GN3	cg03352173	3	112013130	ENSG00000144848	3	112251356	112280893	ATG3	LL	727	-0.0681842	0.0617327	0.269373	1	LLS	586	-0.0366262	0.128895	0.776291	1	RS	589	-0.0540125	0.0642866	0.400805	1	NTR	900	-0.0905877	0.110742	0.413355	1	meta	2802	-0.0627643	0.0393413	0.110628	0.325
GN3	cg03352173	3	112013130	ENSG00000138459	3	112280556	112304424	SLC35A5	LL	727	-0.0974319	0.0710069	0.170018	1	LLS	586	0.0308426	0.102067	0.762514	1	RS	589	-0.0210804	0.0675423	0.754959	1	NTR	900	-0.0723537	0.228433	0.751441	1	meta	2802	-0.041996	0.0433272	0.332409	0.474286
GN3	cg03352173	3	112013130	ENSG00000240893	3	112455294	112468166		LL	727	0.798028	0.585033	0.172545	1	LLS	586	0.214509	0.79169	0.786429	1	RS	589	-0.0996817	0.67551	0.882686	1	NTR	900	-1.6079	0.795851	0.0433471	0.433471	meta	2802	-0.0960885	0.499485	0.847448	0.865
GN3	cg15541583	3	112013063	ENSG00000240891	3	111393523	111565294	PLCXD2	LL	727	0.095367	0.397922	0.810592	1	LLS	586	-0.34528	0.556563	0.535009	1	RS	589	0.176319	0.364395	0.628479	1	NTR	900	-0.105889	0.704102	0.880458	1	meta	2802	0.0315266	0.228863	0.890436	0.962
GN3	cg15541583	3	112013063	ENSG00000144824	3	111451344	111695364	PHLDB2	LL	727	-0.336408	0.233849	0.150272	1	LLS	586	-0.0273334	0.31395	0.930622	1	RS	589	-0.322902	0.192928	0.0941912	0.941912	NTR	900	-0.0171239	0.542435	0.974816	1	meta	2802	-0.258317	0.130524	0.0478084	0.222
GN3	cg15541583	3	112013063	ENSG00000144827	3	111697857	111712210	ABHD10	LL	727	-0.0210766	0.0974881	0.828834	1	LLS	586	-0.0389003	0.173189	0.822281	1	RS	589	0.0339138	0.100873	0.736718	1	NTR	900	0.0394104	0.204035	0.846838	1	meta	2802	0.00293273	0.0619154	0.962221	0.962
GN3	cg15541583	3	112013063	ENSG00000114529	3	111805182	111849851	C3orf52	LL	727	0.170021	0.253451	0.502332	1	LLS	586	0.59476	0.324724	0.0670126	0.670126	RS	589	0.0137756	0.262528	0.958152	1	NTR	900	0.948849	0.439471	0.0308446	0.308446	meta	2802	0.327963	0.178777	0.0665823	0.222
GN3	cg15541583	3	112013063	ENSG00000174500	3	111839688	111852152	GCSAM	LL	727	-0.0927721	0.137682	0.50043	1	LLS	586	-0.785069	0.197648	7.12516e-05	0.000712516	RS	589	-0.456845	0.175014	0.00904532	0.0904532	NTR	900	-0.163727	0.212563	0.441151	1	meta	2802	-0.363399	0.157009	0.0206397	0.206
GN3	cg15541583	3	112013063	ENSG00000091972	3	112051194	112081659	CD200	LL	727	0.033337	0.24432	0.891467	1	LLS	586	-0.341919	0.395519	0.387322	1	RS	589	0.546541	0.250349	0.0290275	0.290275	NTR	900	0.0961537	0.41094	0.814997	1	meta	2802	0.144885	0.188723	0.442658	0.814286
GN3	cg15541583	3	112013063	ENSG00000186265	3	112182815	112218408	BTLA	LL	727	-0.0137634	0.156991	0.930139	1	LLS	586	-0.233061	0.268791	0.385902	1	RS	589	0.2334	0.149708	0.118988	1	NTR	900	0.112527	0.335102	0.737023	1	meta	2802	0.0665247	0.102573	0.516621	0.814286
GN3	cg15541583	3	112013063	ENSG00000144848	3	112251356	112280893	ATG3	LL	727	-0.0518705	0.085707	0.545042	1	LLS	586	-0.100531	0.165803	0.544295	1	RS	589	-0.00866887	0.0823036	0.916116	1	NTR	900	0.0207452	0.139749	0.88199	1	meta	2802	-0.0294495	0.0518936	0.570376	0.814286
GN3	cg15541583	3	112013063	ENSG00000138459	3	112280556	112304424	SLC35A5	LL	727	-0.147498	0.0984409	0.134043	1	LLS	586	-0.0988686	0.131726	0.452916	1	RS	589	-0.0374884	0.0861351	0.663397	1	NTR	900	-0.0715785	0.288208	0.803858	1	meta	2802	-0.0872209	0.0570129	0.126055	0.315
GN3	cg15541583	3	112013063	ENSG00000240893	3	112455294	112468166		LL	727	1.49988	0.80602	0.0627662	0.627662	LLS	586	0.21813	1.02767	0.831907	1	RS	589	-0.386825	0.855197	0.651036	1	NTR	900	-0.957845	1.00441	0.340268	1	meta	2802	0.169937	0.564105	0.763223	0.95375
GN3	cg21206816	3	112013079	ENSG00000240891	3	111393523	111565294	PLCXD2	LL	727	0.0717737	0.297205	0.809171	1	LLS	586	-0.173948	0.435941	0.68988	1	RS	589	0.186093	0.284765	0.513435	1	NTR	900	-0.319142	0.541372	0.555522	1	meta	2802	0.0341269	0.175881	0.846149	0.94
GN3	cg21206816	3	112013079	ENSG00000144824	3	111451344	111695364	PHLDB2	LL	727	-0.189117	0.175367	0.280853	1	LLS	586	0.0794094	0.245346	0.746194	1	RS	589	-0.182293	0.150841	0.22685	1	NTR	900	0.137492	0.417531	0.74193	1	meta	2802	-0.121978	0.100597	0.225307	0.5625
GN3	cg21206816	3	112013079	ENSG00000144827	3	111697857	111712210	ABHD10	LL	727	0.0032892	0.0726281	0.963878	1	LLS	586	0.00926217	0.134215	0.944982	1	RS	589	0.0313548	0.0788531	0.690899	1	NTR	900	0.0750634	0.157389	0.633412	1	meta	2802	0.0206385	0.047336	0.662837	0.82875
GN3	cg21206816	3	112013079	ENSG00000114529	3	111805182	111849851	C3orf52	LL	727	0.254518	0.18907	0.178253	1	LLS	586	0.726019	0.250688	0.00377833	0.0377833	RS	589	-0.0443334	0.205489	0.829186	1	NTR	900	0.968914	0.336953	0.00403367	0.0403367	meta	2802	0.427479	0.21893	0.0508688	0.2545
GN3	cg21206816	3	112013079	ENSG00000174500	3	111839688	111852152	GCSAM	LL	727	-0.0664444	0.103066	0.519134	1	LLS	586	-0.469271	0.157238	0.00284075	0.0284075	RS	589	-0.372421	0.134048	0.00546484	0.0546484	NTR	900	-0.0448671	0.16383	0.784189	1	meta	2802	-0.229672	0.105307	0.0291855	0.2545
GN3	cg21206816	3	112013079	ENSG00000091972	3	112051194	112081659	CD200	LL	727	-0.0348654	0.181499	0.847666	1	LLS	586	-0.0602367	0.30868	0.845281	1	RS	589	0.437156	0.197399	0.0267886	0.267886	NTR	900	0.195775	0.316522	0.536232	1	meta	2802	0.148588	0.13957	0.287052	0.574
GN3	cg21206816	3	112013079	ENSG00000186265	3	112182815	112218408	BTLA	LL	727	0.00300953	0.117079	0.979493	1	LLS	586	-0.0753783	0.20975	0.719317	1	RS	589	0.202447	0.117092	0.0838164	0.838164	NTR	900	0.380363	0.260042	0.14355	1	meta	2802	0.103491	0.078878	0.189506	0.5625
GN3	cg21206816	3	112013079	ENSG00000144848	3	112251356	112280893	ATG3	LL	727	-0.0502079	0.0642351	0.434434	1	LLS	586	-0.0685506	0.129429	0.596364	1	RS	589	-0.0287705	0.0644448	0.655283	1	NTR	900	0.0182259	0.107582	0.865471	1	meta	2802	-0.034348	0.0398652	0.388905	0.648333
GN3	cg21206816	3	112013079	ENSG00000138459	3	112280556	112304424	SLC35A5	LL	727	-0.0529492	0.0735515	0.471591	1	LLS	586	-0.022025	0.102727	0.830233	1	RS	589	-0.0199934	0.0671659	0.765954	1	NTR	900	-0.00325557	0.22248	0.988325	1	meta	2802	-0.0313959	0.0437906	0.473401	0.675714
GN3	cg21206816	3	112013079	ENSG00000240893	3	112455294	112468166		LL	727	1.26603	0.605882	0.0366562	0.366562	LLS	586	0.324586	0.799151	0.684622	1	RS	589	-0.202199	0.671676	0.763387	1	NTR	900	-1.44284	0.77425	0.0623874	0.623874	meta	2802	0.0382018	0.572273	0.946777	0.947
GN4	cg00124993	5	135416412	ENSG00000120708	5	135364584	135399507	TGFBI	LL	727	-0.0651498	0.0491231	0.184755	0.36951	LLS	586	-0.0250402	0.0808023	0.75664	1	RS	589	0.0945184	0.0564887	0.0942826	0.188565	NTR	900	0.0635169	0.0661988	0.337313	0.674626	meta	2802	0.0157582	0.0417251	0.705677	0.706
GN4	cg00124993	5	135416412	ENSG00000113658	5	135468534	135524435	SMAD5	LL	727	0.137695	0.0563807	0.0145966	0.0291932	LLS	586	-0.0556848	0.0814552	0.494212	0.988424	RS	589	0.0852907	0.0556111	0.125104	0.250207	NTR	900	-0.161943	0.134655	0.229114	0.458227	meta	2802	0.0362393	0.0575238	0.528703	0.706
GN4	cg06536614	5	135416381	ENSG00000120708	5	135364584	135399507	TGFBI	LL	727	-0.0581282	0.0465643	0.211906	0.423811	LLS	586	-0.000696247	0.076473	0.992736	1	RS	589	0.0962992	0.0545175	0.0773305	0.154661	NTR	900	0.0582196	0.0628021	0.35391	0.70782	meta	2802	0.0211157	0.0391771	0.589901	0.59
GN4	cg06536614	5	135416381	ENSG00000113658	5	135468534	135524435	SMAD5	LL	727	0.130497	0.0532133	0.0141931	0.0283862	LLS	586	-0.0664694	0.0769645	0.387788	0.775576	RS	589	0.0761503	0.053836	0.157219	0.314439	NTR	900	-0.138132	0.12764	0.279163	0.558326	meta	2802	0.0308368	0.0553591	0.577506	0.59
GN4	cg08745965	5	135416529	ENSG00000120708	5	135364584	135399507	TGFBI	LL	727	-0.0757752	0.0597982	0.20509	0.41018	LLS	586	-0.0366995	0.0983435	0.709017	1	RS	589	0.0884262	0.069643	0.204189	0.408378	NTR	900	0.0918215	0.0812687	0.258539	0.517078	meta	2802	0.014081	0.0474605	0.766704	0.767
GN4	cg08745965	5	135416529	ENSG00000113658	5	135468534	135524435	SMAD5	LL	727	0.142845	0.0689155	0.038195	0.0763901	LLS	586	-0.070241	0.0996466	0.480872	0.961744	RS	589	0.0958714	0.0686444	0.162522	0.325045	NTR	900	-0.16026	0.165598	0.333162	0.666323	meta	2802	0.0479756	0.0585078	0.412225	0.767
GN4	cg18678645	5	135416331	ENSG00000120708	5	135364584	135399507	TGFBI	LL	727	-0.0803287	0.0559044	0.150748	0.301496	LLS	586	-0.0506513	0.0903499	0.575061	1	RS	589	0.0930933	0.0619021	0.132612	0.265225	NTR	900	0.093585	0.0726508	0.197694	0.395388	meta	2802	0.0144155	0.0490514	0.768845	0.769
GN4	cg18678645	5	135416331	ENSG00000113658	5	135468534	135524435	SMAD5	LL	727	0.125449	0.0639254	0.0497122	0.0994245	LLS	586	-0.043116	0.0912643	0.63662	1	RS	589	0.0746257	0.0609887	0.221103	0.442206	NTR	900	-0.179054	0.148038	0.226465	0.452931	meta	2802	0.0424949	0.0489797	0.385613	0.769
GN4	cg25340688	5	135416398	ENSG00000120708	5	135364584	135399507	TGFBI	LL	727	-0.0568386	0.0432152	0.188428	0.376856	LLS	586	-0.0129559	0.0701766	0.853528	1	RS	589	0.0871833	0.049491	0.0781371	0.156274	NTR	900	0.0550266	0.0575866	0.339303	0.678605	meta	2802	0.0166946	0.0367943	0.650024	0.65
GN4	cg25340688	5	135416398	ENSG00000113658	5	135468534	135524435	SMAD5	LL	727	0.116043	0.0494231	0.0188772	0.0377543	LLS	586	-0.0519207	0.0707796	0.46322	0.92644	RS	589	0.0710953	0.0487985	0.14514	0.29028	NTR	900	-0.153208	0.11692	0.190071	0.380143	meta	2802	0.025619	0.0513449	0.617808	0.65
GN4	cg26328633	5	135416394	ENSG00000120708	5	135364584	135399507	TGFBI	LL	727	-0.0582053	0.0426866	0.17271	0.345419	LLS	586	-0.00904347	0.0696246	0.896654	1	RS	589	0.0892462	0.0486376	0.0665169	0.133034	NTR	900	0.055965	0.0565713	0.322524	0.645049	meta	2802	0.0180973	0.0373111	0.627649	0.633
GN4	cg26328633	5	135416394	ENSG00000113658	5	135468534	135524435	SMAD5	LL	727	0.114033	0.0491308	0.0202862	0.0405724	LLS	586	-0.0545373	0.0700092	0.435978	0.871957	RS	589	0.0720699	0.0480438	0.133592	0.267183	NTR	900	-0.150164	0.115175	0.192307	0.384614	meta	2802	0.0244836	0.0512927	0.633127	0.633
GN4	cg26896946	5	135416405	ENSG00000120708	5	135364584	135399507	TGFBI	LL	727	-0.0773932	0.0535115	0.148096	0.296192	LLS	586	-0.0131783	0.0884449	0.881553	1	RS	589	0.113726	0.0629362	0.0707621	0.141524	NTR	900	0.0616784	0.0723682	0.394056	0.788111	meta	2802	0.0186965	0.0476641	0.694869	0.695
GN4	cg26896946	5	135416405	ENSG00000113658	5	135468534	135524435	SMAD5	LL	727	0.14755	0.0610608	0.0156729	0.0313458	LLS	586	-0.0718154	0.0887618	0.418469	0.836937	RS	589	0.0859632	0.06211	0.166344	0.332689	NTR	900	-0.170262	0.146774	0.246039	0.492077	meta	2802	0.034153	0.0632942	0.589479	0.695
GN5	cg03759229	6	28601417	ENSG00000269293	6	28089573	28105071	ZSCAN16-AS1	LL	727	-0.0434263	0.109209	0.690893	1	LLS	586	0.0936003	0.165483	0.571652	1	RS	589	0.0339907	0.117742	0.77282	1	NTR	900	0.166219	0.217187	0.444075	1	meta	2802	0.0269194	0.0684071	0.693937	0.99
GN5	cg03759229	6	28601417	ENSG00000198315	6	28109688	28127250	ZKSCAN8	LL	727	-0.00923578	0.166031	0.955639	1	LLS	586	-0.0118137	0.391694	0.975939	1	RS	589	0.102062	0.149209	0.493962	1	NTR	900	-0.956123	0.631484	0.130003	1	meta	2802	0.0196626	0.105292	0.851863	0.99
GN5	cg03759229	6	28601417	ENSG00000226314	6	28129559	28137372	ZNF192P1	LL	727	0.305729	0.333965	0.359954	1	LLS	586	-0.062766	0.405014	0.876843	1	RS	589	0.527985	0.330833	0.110505	1	NTR	900	-0.276412	0.7985	0.72922	1	meta	2802	0.261922	0.197	0.183666	0.480667
GN5	cg03759229	6	28601417	ENSG00000137185	6	28192664	28201260	ZSCAN9	LL	727	0.0141283	0.100493	0.888194	1	LLS	586	-0.108517	0.126291	0.390198	1	RS	589	-0.209756	0.100276	0.0364575	0.510405	NTR	900	-0.295613	0.157372	0.0603225	0.844515	meta	2802	-0.130944	0.0672919	0.051666	0.241267
GN5	cg03759229	6	28601417	ENSG00000187626	6	28212401	28227011	ZKSCAN4	LL	727	0.0582436	0.0772031	0.450596	1	LLS	586	-0.127061	0.0922874	0.168576	1	RS	589	0.0448786	0.0752151	0.550728	1	NTR	900	0.0547004	0.123045	0.656639	1	meta	2802	0.0121196	0.0435193	0.780638	0.99
GN5	cg03759229	6	28601417	ENSG00000189134	6	28227098	28228736	NKAPL	LL	727	0.106799	0.359883	0.76665	1	LLS	586	-0.477559	0.386915	0.217102	1	RS	589	0.328816	0.3887	0.397587	1	NTR	900	0.363475	0.614679	0.554302	1	meta	2802	0.0326585	0.205558	0.873766	0.99
GN5	cg03759229	6	28601417	ENSG00000197062	6	28234788	28245974		LL	727	-0.189421	0.0665749	0.00443783	0.0621296	LLS	586	-0.105734	0.0915208	0.247967	1	RS	589	-0.194792	0.0734024	0.00796034	0.111445	NTR	900	-0.047731	0.161408	0.767447	1	meta	2802	-0.164055	0.0419224	9.10421e-05	0.001274
GN5	cg03759229	6	28601417	ENSG00000137338	6	28249314	28270326	PGBD1	LL	727	-0.125014	0.15689	0.425553	1	LLS	586	-0.0580381	0.184991	0.753723	1	RS	589	0.142187	0.146707	0.332449	1	NTR	900	0.00230941	0.283179	0.993493	1	meta	2802	-0.00108478	0.0881202	0.990178	0.99
GN5	cg03759229	6	28601417	ENSG00000235109	6	28292470	28324048	ZSCAN31	LL	727	0.209107	0.282688	0.459477	1	LLS	586	0.346922	0.34739	0.317963	1	RS	589	0.0898239	0.259526	0.729262	1	NTR	900	-1.13671	0.638689	0.075115	1	meta	2802	0.105999	0.162014	0.512945	0.89775
GN5	cg03759229	6	28601417	ENSG00000189298	6	28317691	28336947	ZKSCAN3	LL	727	-0.0247954	0.101194	0.806436	1	LLS	586	-0.0663531	0.142134	0.640618	1	RS	589	0.06392	0.104643	0.541306	1	NTR	900	-0.0512205	0.175045	0.769818	1	meta	2802	-0.0056806	0.060733	0.925479	0.99
GN5	cg03759229	6	28601417	ENSG00000158691	6	28346732	28367511	ZSCAN12	LL	727	0.101033	0.124843	0.418355	1	LLS	586	0.161776	0.18001	0.36881	1	RS	589	0.107401	0.109981	0.328794	1	NTR	900	-0.370533	0.344704	0.282406	1	meta	2802	0.092609	0.0733031	0.206456	0.480667
GN5	cg03759229	6	28601417	ENSG00000235559	6	28751410	28751781		LL	727	-0.913848	0.815675	0.262561	1	LLS	586	-0.186071	0.978343	0.84916	1	RS	589	-0.600765	0.835922	0.472335	1	NTR	900	0.566393	0.941309	0.547369	1	meta	2802	-0.350166	0.442483	0.428731	0.858
GN5	cg03759229	6	28601417	ENSG00000204713	6	28870779	28891766	TRIM27	LL	727	0.0885061	0.0625694	0.157208	1	LLS	586	0.100127	0.0902664	0.267329	1	RS	589	0.0518703	0.0693981	0.454803	1	NTR	900	0.166551	0.089648	0.063192	0.884688	meta	2802	0.0934767	0.0375233	0.0127326	0.0889
GN5	cg03759229	6	28601417	ENSG00000197935	6	28962562	28973093	ZNF311	LL	727	-0.0796063	0.374336	0.831592	1	LLS	586	0.580447	0.407562	0.154391	1	RS	589	0.266468	0.362368	0.462126	1	NTR	900	0.81196	0.867778	0.349439	1	meta	2802	0.273024	0.212717	0.199314	0.480667
GN5	cg07017437	6	28601271	ENSG00000269293	6	28089573	28105071	ZSCAN16-AS1	LL	727	0.182705	0.149008	0.220146	1	LLS	586	0.395915	0.22676	0.080817	1	RS	589	0.257103	0.161059	0.110416	1	NTR	900	0.538893	0.283694	0.057491	0.804873	meta	2802	0.281787	0.0930641	0.0024627	0.03444
GN5	cg07017437	6	28601271	ENSG00000198315	6	28109688	28127250	ZKSCAN8	LL	727	-0.13556	0.225817	0.5483	1	LLS	586	-0.273175	0.543411	0.615172	1	RS	589	0.0582857	0.204374	0.775498	1	NTR	900	-1.71635	0.82411	0.0372807	0.521929	meta	2802	-0.0974086	0.143732	0.497956	0.818222
GN5	cg07017437	6	28601271	ENSG00000226314	6	28129559	28137372	ZNF192P1	LL	727	-0.146025	0.459534	0.750662	1	LLS	586	-0.323696	0.551996	0.5576	1	RS	589	0.023586	0.451996	0.958384	1	NTR	900	-1.12384	1.03291	0.276584	1	meta	2802	-0.194358	0.26871	0.469496	0.818222
GN5	cg07017437	6	28601271	ENSG00000137185	6	28192664	28201260	ZSCAN9	LL	727	0.0986018	0.137456	0.473169	1	LLS	586	-0.195816	0.17294	0.257517	1	RS	589	-0.0736458	0.137275	0.591623	1	NTR	900	-0.178404	0.206014	0.3865	1	meta	2802	-0.0579191	0.0783284	0.45964	0.818222
GN5	cg07017437	6	28601271	ENSG00000187626	6	28212401	28227011	ZKSCAN4	LL	727	0.0463389	0.104436	0.657256	1	LLS	586	-0.253362	0.12649	0.0451747	0.632445	RS	589	0.0482957	0.103438	0.640567	1	NTR	900	0.0301722	0.161479	0.851779	1	meta	2802	-0.025541	0.0725547	0.72482	0.845833
GN5	cg07017437	6	28601271	ENSG00000189134	6	28227098	28228736	NKAPL	LL	727	0.296548	0.487772	0.54321	1	LLS	586	-0.0241754	0.52605	0.963345	1	RS	589	0.0187831	0.540676	0.972287	1	NTR	900	0.0612194	0.809152	0.939691	1	meta	2802	0.103159	0.279893	0.712451	0.845833
GN5	cg07017437	6	28601271	ENSG00000197062	6	28234788	28245974		LL	727	-0.11713	0.0913605	0.19982	1	LLS	586	-0.192021	0.125547	0.126146	1	RS	589	-0.0536411	0.100968	0.595234	1	NTR	900	0.0880633	0.21255	0.678642	1	meta	2802	-0.097299	0.0574034	0.0900743	0.513333
GN5	cg07017437	6	28601271	ENSG00000137338	6	28249314	28270326	PGBD1	LL	727	-0.232858	0.212982	0.274252	1	LLS	586	-0.201047	0.253187	0.427157	1	RS	589	0.128044	0.200533	0.523139	1	NTR	900	-0.414137	0.374095	0.268279	1	meta	2802	-0.115578	0.119943	0.335243	0.818222
GN5	cg07017437	6	28601271	ENSG00000235109	6	28292470	28324048	ZSCAN31	LL	727	0.453848	0.382689	0.235644	1	LLS	586	-0.00635751	0.477345	0.989374	1	RS	589	0.219488	0.354324	0.535617	1	NTR	900	-1.38491	0.84422	0.100909	1	meta	2802	0.139718	0.220407	0.526141	0.818222
GN5	cg07017437	6	28601271	ENSG00000189298	6	28317691	28336947	ZKSCAN3	LL	727	0.000797693	0.137944	0.995386	1	LLS	586	-0.0914954	0.194809	0.638592	1	RS	589	0.159756	0.141557	0.259082	1	NTR	900	-0.144101	0.231074	0.532883	1	meta	2802	0.0196885	0.0823289	0.810994	0.873385
GN5	cg07017437	6	28601271	ENSG00000158691	6	28346732	28367511	ZSCAN12	LL	727	0.0976104	0.170146	0.566179	1	LLS	586	0.06273	0.243181	0.796441	1	RS	589	-0.00596553	0.150243	0.968328	1	NTR	900	-0.975745	0.453115	0.0312859	0.438003	meta	2802	-0.00581072	0.099696	0.953522	0.954
GN5	cg07017437	6	28601271	ENSG00000235559	6	28751410	28751781		LL	727	-0.0248725	1.11141	0.982145	1	LLS	586	-0.316186	1.34449	0.814075	1	RS	589	0.488326	1.14552	0.669894	1	NTR	900	0.787582	1.236	0.523993	1	meta	2802	0.249198	0.599822	0.677811	0.845833
GN5	cg07017437	6	28601271	ENSG00000204713	6	28870779	28891766	TRIM27	LL	727	0.0130376	0.0850561	0.878176	1	LLS	586	0.0810416	0.12516	0.517307	1	RS	589	0.0506168	0.0934318	0.58799	1	NTR	900	0.288861	0.117982	0.0143513	0.200918	meta	2802	0.0903285	0.0564505	0.109568	0.513333
GN5	cg07017437	6	28601271	ENSG00000197935	6	28962562	28973093	ZNF311	LL	727	-0.841533	0.511373	0.0998391	1	LLS	586	-0.0514929	0.562929	0.927117	1	RS	589	0.162179	0.497235	0.744302	1	NTR	900	-0.404295	1.14598	0.724243	1	meta	2802	-0.257326	0.291875	0.377977	0.818222
GN5	cg12763978	6	28601519	ENSG00000269293	6	28089573	28105071	ZSCAN16-AS1	LL	727	-0.0796179	0.106847	0.456177	1	LLS	586	0.0290131	0.150116	0.846746	1	RS	589	0.112612	0.108725	0.300318	1	NTR	900	0.103265	0.18836	0.58353	1	meta	2802	0.0275807	0.0639203	0.666115	0.777
GN5	cg12763978	6	28601519	ENSG00000198315	6	28109688	28127250	ZKSCAN8	LL	727	0.102814	0.162823	0.527747	1	LLS	586	-0.0746619	0.356442	0.834086	1	RS	589	0.0972175	0.138679	0.483286	1	NTR	900	-0.867079	0.54654	0.112628	1	meta	2802	0.0539206	0.0995382	0.58802	0.777
GN5	cg12763978	6	28601519	ENSG00000226314	6	28129559	28137372	ZNF192P1	LL	727	0.450267	0.327849	0.169629	1	LLS	586	0.114723	0.365956	0.75391	1	RS	589	0.46357	0.305375	0.129006	1	NTR	900	-0.0493267	0.686269	0.9427	1	meta	2802	0.334671	0.18375	0.0685552	0.19208
GN5	cg12763978	6	28601519	ENSG00000137185	6	28192664	28201260	ZSCAN9	LL	727	-0.00965339	0.0984537	0.921893	1	LLS	586	-0.188114	0.113828	0.0984094	1	RS	589	-0.159039	0.0944247	0.0921248	1	NTR	900	-0.278493	0.136685	0.0416025	0.582435	meta	2802	-0.139476	0.0537822	0.00950474	0.0443333
GN5	cg12763978	6	28601519	ENSG00000187626	6	28212401	28227011	ZKSCAN4	LL	727	0.0652103	0.0750917	0.38517	1	LLS	586	-0.159629	0.0829658	0.0543508	0.760911	RS	589	0.0410595	0.0701131	0.558132	1	NTR	900	0.104762	0.106998	0.327532	1	meta	2802	0.00953787	0.0567363	0.866498	0.866
GN5	cg12763978	6	28601519	ENSG00000189134	6	28227098	28228736	NKAPL	LL	727	0.146855	0.351414	0.676023	1	LLS	586	0.321567	0.347005	0.354086	1	RS	589	0.593609	0.36053	0.0996633	1	NTR	900	0.437167	0.535047	0.413892	1	meta	2802	0.360784	0.190385	0.0580888	0.19208
GN5	cg12763978	6	28601519	ENSG00000197062	6	28234788	28245974		LL	727	-0.165827	0.065245	0.0110343	0.15448	LLS	586	-0.14498	0.0826799	0.0795148	1	RS	589	-0.161755	0.0683883	0.0180185	0.252259	NTR	900	-0.0320656	0.140407	0.819354	1	meta	2802	-0.149249	0.0393525	0.000149074	0.002086
GN5	cg12763978	6	28601519	ENSG00000137338	6	28249314	28270326	PGBD1	LL	727	-0.0588176	0.154092	0.70268	1	LLS	586	-0.134052	0.166908	0.421889	1	RS	589	0.0372566	0.135715	0.783684	1	NTR	900	-0.0445887	0.245913	0.856117	1	meta	2802	-0.0403358	0.0819671	0.62265	0.777
GN5	cg12763978	6	28601519	ENSG00000235109	6	28292470	28324048	ZSCAN31	LL	727	0.196621	0.275921	0.476093	1	LLS	586	0.372946	0.311981	0.231927	1	RS	589	-0.152686	0.239191	0.523252	1	NTR	900	-0.486819	0.562148	0.386491	1	meta	2802	0.0500561	0.150672	0.739725	0.796923
GN5	cg12763978	6	28601519	ENSG00000189298	6	28317691	28336947	ZKSCAN3	LL	727	0.069993	0.0989784	0.479471	1	LLS	586	-0.0741342	0.127496	0.560927	1	RS	589	0.151526	0.0957619	0.113576	1	NTR	900	0.0917199	0.151942	0.546077	1	meta	2802	0.0730488	0.0562583	0.194131	0.452667
GN5	cg12763978	6	28601519	ENSG00000158691	6	28346732	28367511	ZSCAN12	LL	727	0.118688	0.12209	0.330985	1	LLS	586	0.141659	0.163032	0.384902	1	RS	589	0.0620452	0.10118	0.539735	1	NTR	900	-0.392941	0.300059	0.190349	1	meta	2802	0.0702035	0.0684401	0.305002	0.61
GN5	cg12763978	6	28601519	ENSG00000235559	6	28751410	28751781		LL	727	-0.411789	0.798923	0.606253	1	LLS	586	0.123394	0.886059	0.889244	1	RS	589	-0.906469	0.776004	0.242757	1	NTR	900	0.48674	0.816606	0.551141	1	meta	2802	-0.21054	0.408226	0.606033	0.777
GN5	cg12763978	6	28601519	ENSG00000204713	6	28870779	28891766	TRIM27	LL	727	0.0832279	0.0612798	0.174413	1	LLS	586	0.1003	0.0821837	0.222301	1	RS	589	0.10776	0.0640671	0.0925701	1	NTR	900	0.0710335	0.0778448	0.361504	1	meta	2802	0.0911162	0.0348577	0.00895031	0.0443333
GN5	cg12763978	6	28601519	ENSG00000197935	6	28962562	28973093	ZNF311	LL	727	-0.500267	0.36743	0.173347	1	LLS	586	0.277485	0.36928	0.452398	1	RS	589	0.322965	0.337398	0.338455	1	NTR	900	1.15438	0.757365	0.127457	1	meta	2802	0.157267	0.266132	0.554562	0.777
GN5	cg13565129	6	28601419	ENSG00000269293	6	28089573	28105071	ZSCAN16-AS1	LL	727	-0.0275312	0.0723495	0.703551	1	LLS	586	0.0704428	0.110141	0.522451	1	RS	589	-0.00397331	0.0790007	0.959888	1	NTR	900	0.145408	0.144235	0.313392	1	meta	2802	0.0143223	0.0455595	0.753244	0.908833
GN5	cg13565129	6	28601419	ENSG00000198315	6	28109688	28127250	ZKSCAN8	LL	727	-0.00739012	0.109832	0.946354	1	LLS	586	0.00555794	0.259157	0.98289	1	RS	589	0.0563354	0.100346	0.574519	1	NTR	900	-0.706942	0.422077	0.0939514	1	meta	2802	0.00540247	0.0702471	0.938698	0.939
GN5	cg13565129	6	28601419	ENSG00000226314	6	28129559	28137372	ZNF192P1	LL	727	0.299086	0.219124	0.172279	1	LLS	586	-0.0704207	0.267804	0.792584	1	RS	589	0.396997	0.221956	0.073675	1	NTR	900	-0.137477	0.527065	0.79422	1	meta	2802	0.218357	0.130556	0.094423	0.3948
GN5	cg13565129	6	28601419	ENSG00000137185	6	28192664	28201260	ZSCAN9	LL	727	0.0488063	0.0662778	0.461494	1	LLS	586	-0.10186	0.0837621	0.22396	1	RS	589	-0.13079	0.0669558	0.0507752	0.710853	NTR	900	-0.158525	0.104491	0.129238	1	meta	2802	-0.0748189	0.0507957	0.140768	0.3948
GN5	cg13565129	6	28601419	ENSG00000187626	6	28212401	28227011	ZKSCAN4	LL	727	0.0492252	0.0508753	0.333261	1	LLS	586	-0.0985261	0.0609129	0.105772	1	RS	589	0.0523525	0.0504745	0.29964	1	NTR	900	0.0499128	0.0816793	0.541145	1	meta	2802	0.0147603	0.0369989	0.689937	0.908833
GN5	cg13565129	6	28601419	ENSG00000189134	6	28227098	28228736	NKAPL	LL	727	0.10009	0.237576	0.673539	1	LLS	586	-0.206596	0.25421	0.41639	1	RS	589	0.207972	0.260916	0.425402	1	NTR	900	-0.0874067	0.410449	0.831363	1	meta	2802	0.0206712	0.136314	0.879468	0.939
GN5	cg13565129	6	28601419	ENSG00000197062	6	28234788	28245974		LL	727	-0.119282	0.0440666	0.00679248	0.0950947	LLS	586	-0.0603641	0.0604737	0.318189	1	RS	589	-0.125133	0.0491926	0.0109673	0.153543	NTR	900	-0.013706	0.107552	0.898595	1	meta	2802	-0.101566	0.0278628	0.00026717	0.003738
GN5	cg13565129	6	28601419	ENSG00000137338	6	28249314	28270326	PGBD1	LL	727	-0.0288655	0.103869	0.781086	1	LLS	586	-0.0317855	0.12261	0.79545	1	RS	589	0.092856	0.0977533	0.342162	1	NTR	900	-0.00474883	0.188283	0.979878	1	meta	2802	0.0164123	0.0585139	0.779104	0.908833
GN5	cg13565129	6	28601419	ENSG00000235109	6	28292470	28324048	ZSCAN31	LL	727	0.200902	0.186742	0.282005	1	LLS	586	0.203767	0.229829	0.375292	1	RS	589	-0.020395	0.173353	0.906345	1	NTR	900	-0.718962	0.426691	0.0919941	1	meta	2802	0.0577817	0.107601	0.591266	0.908833
GN5	cg13565129	6	28601419	ENSG00000189298	6	28317691	28336947	ZKSCAN3	LL	727	0.00249935	0.0668945	0.970196	1	LLS	586	-0.0431925	0.094327	0.647023	1	RS	589	0.0745526	0.0695851	0.283996	1	NTR	900	-0.0358012	0.11686	0.759331	1	meta	2802	0.0137739	0.040304	0.732539	0.908833
GN5	cg13565129	6	28601419	ENSG00000158691	6	28346732	28367511	ZSCAN12	LL	727	0.0283002	0.0827938	0.73249	1	LLS	586	0.150424	0.120207	0.210797	1	RS	589	0.0742953	0.0735212	0.312242	1	NTR	900	-0.273109	0.228724	0.232456	1	meta	2802	0.0550113	0.048857	0.26018	0.606667
GN5	cg13565129	6	28601419	ENSG00000235559	6	28751410	28751781		LL	727	-0.479983	0.539749	0.373857	1	LLS	586	-0.113664	0.64735	0.860621	1	RS	589	-0.720781	0.558472	0.196832	1	NTR	900	0.563331	0.626478	0.368545	1	meta	2802	-0.241465	0.293952	0.411395	0.822
GN5	cg13565129	6	28601419	ENSG00000204713	6	28870779	28891766	TRIM27	LL	727	0.0674725	0.0414639	0.103682	1	LLS	586	0.0639883	0.0599033	0.285434	1	RS	589	0.0504307	0.0466306	0.279478	1	NTR	900	0.11432	0.0598754	0.0562234	0.787127	meta	2802	0.0701358	0.0250066	0.0050365	0.03528
GN5	cg13565129	6	28601419	ENSG00000197935	6	28962562	28973093	ZNF311	LL	727	-0.11275	0.248165	0.649588	1	LLS	586	0.457658	0.268617	0.0884266	1	RS	589	0.407617	0.244935	0.0960761	1	NTR	900	0.420271	0.581293	0.469684	1	meta	2802	0.257512	0.166064	0.120978	0.3948
GN5	cg14654363	6	28601443	ENSG00000269293	6	28089573	28105071	ZSCAN16-AS1	LL	727	-0.109882	0.0933417	0.239113	1	LLS	586	0.0780566	0.138961	0.574309	1	RS	589	0.0110426	0.10155	0.913409	1	NTR	900	0.26817	0.182861	0.142504	1	meta	2802	0.00960797	0.0652579	0.88295	0.883
GN5	cg14654363	6	28601443	ENSG00000198315	6	28109688	28127250	ZKSCAN8	LL	727	0.087935	0.142397	0.536882	1	LLS	586	0.0063976	0.328375	0.984456	1	RS	589	0.120155	0.128958	0.351475	1	NTR	900	-1.08027	0.532934	0.0426603	0.597245	meta	2802	0.0639485	0.0904486	0.479558	0.672
GN5	cg14654363	6	28601443	ENSG00000226314	6	28129559	28137372	ZNF192P1	LL	727	0.490434	0.285466	0.0857946	1	LLS	586	0.0442051	0.338924	0.896228	1	RS	589	0.609657	0.284425	0.0320753	0.449054	NTR	900	-0.109883	0.669634	0.869657	1	meta	2802	0.385012	0.167675	0.0216658	0.1519
GN5	cg14654363	6	28601443	ENSG00000137185	6	28192664	28201260	ZSCAN9	LL	727	0.0572049	0.0863788	0.507807	1	LLS	586	-0.100757	0.105477	0.339447	1	RS	589	-0.162164	0.087667	0.0643467	0.900853	NTR	900	-0.155868	0.133014	0.241273	1	meta	2802	-0.0796521	0.058885	0.17616	0.429333
GN5	cg14654363	6	28601443	ENSG00000187626	6	28212401	28227011	ZKSCAN4	LL	727	0.0274323	0.0659156	0.677284	1	LLS	586	-0.152365	0.0768469	0.0473996	0.663594	RS	589	0.0272589	0.0649326	0.674629	1	NTR	900	0.0448729	0.104295	0.667015	1	meta	2802	-0.0137602	0.0456001	0.762837	0.883
GN5	cg14654363	6	28601443	ENSG00000189134	6	28227098	28228736	NKAPL	LL	727	0.202234	0.307061	0.510146	1	LLS	586	-0.248631	0.322011	0.440044	1	RS	589	0.217907	0.339656	0.521164	1	NTR	900	-0.0702219	0.522545	0.893099	1	meta	2802	0.0423182	0.175195	0.80913	0.883
GN5	cg14654363	6	28601443	ENSG00000197062	6	28234788	28245974		LL	727	-0.107547	0.0577786	0.0626928	0.877699	LLS	586	-0.148322	0.0768492	0.0536022	0.750431	RS	589	-0.137463	0.0633988	0.0301419	0.421986	NTR	900	0.115795	0.136984	0.397932	1	meta	2802	-0.11071	0.0360302	0.0021214	0.02968
GN5	cg14654363	6	28601443	ENSG00000137338	6	28249314	28270326	PGBD1	LL	727	-0.0677178	0.134869	0.615597	1	LLS	586	-0.117193	0.155243	0.450308	1	RS	589	0.0983453	0.125929	0.434826	1	NTR	900	-0.0103744	0.239631	0.965468	1	meta	2802	-0.014494	0.0751766	0.847116	0.883
GN5	cg14654363	6	28601443	ENSG00000235109	6	28292470	28324048	ZSCAN31	LL	727	0.27791	0.242005	0.250817	1	LLS	586	0.334716	0.290406	0.249084	1	RS	589	-0.0267532	0.223889	0.904885	1	NTR	900	-0.731048	0.546096	0.180675	1	meta	2802	0.109675	0.138373	0.428009	0.672
GN5	cg14654363	6	28601443	ENSG00000189298	6	28317691	28336947	ZKSCAN3	LL	727	0.0599952	0.0864443	0.487661	1	LLS	586	-0.0666673	0.119436	0.576718	1	RS	589	0.0974591	0.0888047	0.272443	1	NTR	900	-0.0280137	0.14842	0.850291	1	meta	2802	0.0383958	0.0515626	0.456488	0.672
GN5	cg14654363	6	28601443	ENSG00000158691	6	28346732	28367511	ZSCAN12	LL	727	0.114077	0.107597	0.289039	1	LLS	586	0.12338	0.150839	0.413382	1	RS	589	0.0895959	0.0943979	0.342554	1	NTR	900	-0.349249	0.290536	0.22933	1	meta	2802	0.0833088	0.0626967	0.183928	0.429333
GN5	cg14654363	6	28601443	ENSG00000235559	6	28751410	28751781		LL	727	-0.564545	0.698781	0.419148	1	LLS	586	-0.239341	0.817104	0.769588	1	RS	589	-0.697677	0.720419	0.332829	1	NTR	900	0.38459	0.797149	0.629481	1	meta	2802	-0.319843	0.376724	0.395876	0.672
GN5	cg14654363	6	28601443	ENSG00000204713	6	28870779	28891766	TRIM27	LL	727	0.0348373	0.0535206	0.515102	1	LLS	586	0.0764398	0.0758469	0.313542	1	RS	589	0.0342215	0.0592992	0.563872	1	NTR	900	0.122241	0.0759231	0.107384	1	meta	2802	0.0574918	0.0319308	0.0717797	0.335067
GN5	cg14654363	6	28601443	ENSG00000197935	6	28962562	28973093	ZNF311	LL	727	-0.0745142	0.322105	0.817054	1	LLS	586	0.273227	0.341184	0.423235	1	RS	589	0.400676	0.312955	0.20044	1	NTR	900	0.936097	0.740213	0.206003	1	meta	2802	0.245452	0.181775	0.176917	0.429333
GN5	cg16731266	6	28601269	ENSG00000269293	6	28089573	28105071	ZSCAN16-AS1	LL	727	0.0561502	0.132763	0.672342	1	LLS	586	0.27693	0.192985	0.151292	1	RS	589	0.0745828	0.146185	0.609916	1	NTR	900	0.376489	0.277045	0.174164	1	meta	2802	0.132605	0.0835052	0.112291	0.3955
GN5	cg16731266	6	28601269	ENSG00000198315	6	28109688	28127250	ZKSCAN8	LL	727	0.107749	0.201869	0.593511	1	LLS	586	-0.0819846	0.461231	0.858918	1	RS	589	0.140502	0.183418	0.443665	1	NTR	900	-0.710462	0.804256	0.377032	1	meta	2802	0.0881939	0.128554	0.492684	0.86275
GN5	cg16731266	6	28601269	ENSG00000226314	6	28129559	28137372	ZNF192P1	LL	727	-0.0280908	0.409954	0.94537	1	LLS	586	-0.0857451	0.4742	0.856508	1	RS	589	0.632688	0.408572	0.121493	1	NTR	900	-0.248316	1.00955	0.805709	1	meta	2802	0.172608	0.239946	0.471917	0.86275
GN5	cg16731266	6	28601269	ENSG00000137185	6	28192664	28201260	ZSCAN9	LL	727	0.0158365	0.122246	0.896925	1	LLS	586	-0.213929	0.147497	0.146949	1	RS	589	-0.0709598	0.124772	0.56955	1	NTR	900	-0.29179	0.201707	0.148008	1	meta	2802	-0.101656	0.0704131	0.148821	0.4172
GN5	cg16731266	6	28601269	ENSG00000187626	6	28212401	28227011	ZKSCAN4	LL	727	-0.0244369	0.0931464	0.793052	1	LLS	586	-0.229603	0.107729	0.0330646	0.462904	RS	589	0.0564609	0.0934259	0.545618	1	NTR	900	0.0883686	0.157523	0.574806	1	meta	2802	-0.0354031	0.0691845	0.608847	0.8946
GN5	cg16731266	6	28601269	ENSG00000189134	6	28227098	28228736	NKAPL	LL	727	0.211802	0.435284	0.626554	1	LLS	586	-0.402949	0.452132	0.372811	1	RS	589	0.249001	0.489434	0.610925	1	NTR	900	0.105551	0.788495	0.893511	1	meta	2802	0.0223126	0.250371	0.928988	0.929
GN5	cg16731266	6	28601269	ENSG00000197062	6	28234788	28245974		LL	727	-0.0858441	0.0815896	0.292733	1	LLS	586	-0.137893	0.107478	0.199495	1	RS	589	-0.0836276	0.0914409	0.360426	1	NTR	900	0.169425	0.207544	0.414311	1	meta	2802	-0.0814021	0.0513313	0.112781	0.3955
GN5	cg16731266	6	28601269	ENSG00000137338	6	28249314	28270326	PGBD1	LL	727	-0.0220947	0.190722	0.907773	1	LLS	586	-0.110945	0.217135	0.609388	1	RS	589	0.122839	0.179112	0.492826	1	NTR	900	0.0281133	0.362924	0.938255	1	meta	2802	0.0123695	0.106926	0.907904	0.929
GN5	cg16731266	6	28601269	ENSG00000235109	6	28292470	28324048	ZSCAN31	LL	727	0.624149	0.343372	0.0691093	0.967531	LLS	586	-0.00300198	0.407411	0.994121	1	RS	589	-0.0240094	0.320285	0.940244	1	NTR	900	-1.10876	0.830528	0.181873	1	meta	2802	0.10972	0.234065	0.639243	0.8946
GN5	cg16731266	6	28601269	ENSG00000189298	6	28317691	28336947	ZKSCAN3	LL	727	0.129401	0.122314	0.29008	1	LLS	586	0.0042138	0.166765	0.979841	1	RS	589	0.247985	0.127878	0.052474	0.734636	NTR	900	-0.119371	0.225396	0.596385	1	meta	2802	0.117711	0.0737942	0.110683	0.3955
GN5	cg16731266	6	28601269	ENSG00000158691	6	28346732	28367511	ZSCAN12	LL	727	0.0344959	0.15108	0.81939	1	LLS	586	0.313811	0.209258	0.133709	1	RS	589	0.102524	0.135018	0.44765	1	NTR	900	-0.475608	0.438959	0.27859	1	meta	2802	0.0934015	0.0888516	0.293163	0.683667
GN5	cg16731266	6	28601269	ENSG00000235559	6	28751410	28751781		LL	727	-0.0906403	0.993718	0.927323	1	LLS	586	-0.848537	1.14683	0.459363	1	RS	589	-0.749905	1.03527	0.468848	1	NTR	900	1.50095	1.20327	0.212251	1	meta	2802	-0.117747	0.542589	0.828201	0.929
GN5	cg16731266	6	28601269	ENSG00000204713	6	28870779	28891766	TRIM27	LL	727	0.0276584	0.0761519	0.716456	1	LLS	586	0.0584371	0.106639	0.583699	1	RS	589	0.0744025	0.0852855	0.382994	1	NTR	900	0.201002	0.114708	0.0797238	1	meta	2802	0.0747339	0.0459384	0.103773	0.3955
GN5	cg16731266	6	28601269	ENSG00000197935	6	28962562	28973093	ZNF311	LL	727	-0.230202	0.454834	0.612771	1	LLS	586	0.0070739	0.479929	0.98824	1	RS	589	-0.121449	0.450314	0.787392	1	NTR	900	0.376344	1.11493	0.735703	1	meta	2802	-0.0924274	0.258966	0.72116	0.917636
GN5	cg20851828	6	28601440	ENSG00000269293	6	28089573	28105071	ZSCAN16-AS1	LL	727	-0.115951	0.104625	0.267752	1	LLS	586	0.105249	0.153688	0.493456	1	RS	589	-0.0114376	0.118217	0.922924	1	NTR	900	0.155204	0.201776	0.441779	1	meta	2802	-0.0136767	0.0659655	0.835752	0.900308
GN5	cg20851828	6	28601440	ENSG00000198315	6	28109688	28127250	ZKSCAN8	LL	727	0.0463833	0.160529	0.772627	1	LLS	586	-0.204825	0.366448	0.576197	1	RS	589	0.119436	0.150098	0.426193	1	NTR	900	-0.73811	0.586075	0.207882	1	meta	2802	0.0366335	0.10339	0.723096	0.900308
GN5	cg20851828	6	28601440	ENSG00000226314	6	28129559	28137372	ZNF192P1	LL	727	0.325484	0.322548	0.312926	1	LLS	586	0.0854036	0.374666	0.819688	1	RS	589	0.774988	0.331173	0.019277	0.269879	NTR	900	0.0147171	0.737279	0.984074	1	meta	2802	0.391078	0.190026	0.0395883	0.238933
GN5	cg20851828	6	28601440	ENSG00000137185	6	28192664	28201260	ZSCAN9	LL	727	0.0783021	0.096902	0.419059	1	LLS	586	-0.0806182	0.116046	0.487237	1	RS	589	-0.175763	0.10169	0.0839123	1	NTR	900	-0.201938	0.146701	0.168658	1	meta	2802	-0.0802873	0.0686948	0.242503	0.8505
GN5	cg20851828	6	28601440	ENSG00000187626	6	28212401	28227011	ZKSCAN4	LL	727	0.0386317	0.0738072	0.600686	1	LLS	586	-0.215176	0.0844209	0.0108078	0.151309	RS	589	0.0330365	0.0753954	0.661259	1	NTR	900	0.045911	0.114613	0.688735	1	meta	2802	-0.0259527	0.0643839	0.68688	0.900308
GN5	cg20851828	6	28601440	ENSG00000189134	6	28227098	28228736	NKAPL	LL	727	0.166559	0.345794	0.63004	1	LLS	586	-0.448407	0.3567	0.208719	1	RS	589	0.233356	0.393327	0.55299	1	NTR	900	0.295478	0.573374	0.606321	1	meta	2802	0.0107218	0.19715	0.956629	0.957
GN5	cg20851828	6	28601440	ENSG00000197062	6	28234788	28245974		LL	727	-0.161707	0.0642724	0.0118706	0.166188	LLS	586	-0.15318	0.084565	0.0700809	0.981132	RS	589	-0.159864	0.0735937	0.0298363	0.417708	NTR	900	0.181254	0.150041	0.227036	1	meta	2802	-0.134257	0.0404638	0.000906786	0.012698
GN5	cg20851828	6	28601440	ENSG00000137338	6	28249314	28270326	PGBD1	LL	727	-0.0986872	0.151006	0.513413	1	LLS	586	-0.264832	0.170841	0.121102	1	RS	589	0.0924705	0.146256	0.527224	1	NTR	900	0.0507509	0.264502	0.847841	1	meta	2802	-0.0603922	0.0869938	0.487548	0.900308
GN5	cg20851828	6	28601440	ENSG00000235109	6	28292470	28324048	ZSCAN31	LL	727	0.209563	0.272266	0.441479	1	LLS	586	0.20238	0.321975	0.529638	1	RS	589	-0.131881	0.259624	0.611476	1	NTR	900	-0.52045	0.603049	0.38812	1	meta	2802	0.0341719	0.156707	0.82738	0.900308
GN5	cg20851828	6	28601440	ENSG00000189298	6	28317691	28336947	ZKSCAN3	LL	727	0.0933071	0.0970955	0.336561	1	LLS	586	-0.164812	0.132008	0.21185	1	RS	589	0.052078	0.104173	0.617132	1	NTR	900	-0.036975	0.163378	0.820955	1	meta	2802	0.0131481	0.0584136	0.821913	0.900308
GN5	cg20851828	6	28601440	ENSG00000158691	6	28346732	28367511	ZSCAN12	LL	727	0.0445263	0.120296	0.711277	1	LLS	586	0.104639	0.165751	0.527841	1	RS	589	0.090381	0.109674	0.409891	1	NTR	900	-0.123811	0.320583	0.699345	1	meta	2802	0.0665172	0.0710008	0.348835	0.900308
GN5	cg20851828	6	28601440	ENSG00000235559	6	28751410	28751781		LL	727	-0.396726	0.784263	0.612956	1	LLS	586	-0.302048	0.904018	0.738291	1	RS	589	-0.575843	0.837239	0.491586	1	NTR	900	0.706222	0.877631	0.420998	1	meta	2802	-0.164899	0.423548	0.697033	0.900308
GN5	cg20851828	6	28601440	ENSG00000204713	6	28870779	28891766	TRIM27	LL	727	0.0562164	0.0599533	0.348414	1	LLS	586	0.118501	0.08356	0.156146	1	RS	589	0.0549358	0.0691465	0.426913	1	NTR	900	0.0710001	0.083825	0.396993	1	meta	2802	0.0701335	0.0359699	0.0512019	0.238933
GN5	cg20851828	6	28601440	ENSG00000197935	6	28962562	28973093	ZNF311	LL	727	-0.367699	0.363252	0.311423	1	LLS	586	0.31517	0.375201	0.400906	1	RS	589	0.256511	0.362411	0.479075	1	NTR	900	0.704603	0.809117	0.383847	1	meta	2802	0.105111	0.207514	0.612487	0.900308
GN5	cg22497095	6	28601375	ENSG00000269293	6	28089573	28105071	ZSCAN16-AS1	LL	727	-0.10707	0.0951752	0.260596	1	LLS	586	0.0591506	0.139221	0.670932	1	RS	589	0.0902332	0.103836	0.38485	1	NTR	900	0.0532355	0.189138	0.778355	1	meta	2802	0.00538697	0.0622447	0.931033	0.931
GN5	cg22497095	6	28601375	ENSG00000198315	6	28109688	28127250	ZKSCAN8	LL	727	0.0190143	0.1452	0.895813	1	LLS	586	0.0651936	0.329044	0.842943	1	RS	589	0.0724811	0.131369	0.581128	1	NTR	900	-0.660586	0.546425	0.226692	1	meta	2802	0.0295975	0.0920748	0.747869	0.872667
GN5	cg22497095	6	28601375	ENSG00000226314	6	28129559	28137372	ZNF192P1	LL	727	0.177399	0.292599	0.544325	1	LLS	586	0.122318	0.340099	0.719106	1	RS	589	0.628291	0.288486	0.0294143	0.4118	NTR	900	0.39553	0.694089	0.568776	1	meta	2802	0.334133	0.170456	0.0499685	0.233333
GN5	cg22497095	6	28601375	ENSG00000137185	6	28192664	28201260	ZSCAN9	LL	727	0.06765	0.0877633	0.440812	1	LLS	586	-0.0970984	0.105965	0.359495	1	RS	589	-0.154117	0.0895738	0.0853299	1	NTR	900	-0.211044	0.136766	0.122804	1	meta	2802	-0.083011	0.0633696	0.190213	0.532
GN5	cg22497095	6	28601375	ENSG00000187626	6	28212401	28227011	ZKSCAN4	LL	727	0.017758	0.0669669	0.790874	1	LLS	586	-0.113903	0.0769773	0.138954	1	RS	589	0.075623	0.0659782	0.25172	1	NTR	900	0.113744	0.106844	0.287068	1	meta	2802	0.0172155	0.0464309	0.710804	0.872667
GN5	cg22497095	6	28601375	ENSG00000189134	6	28227098	28228736	NKAPL	LL	727	0.219034	0.31357	0.484853	1	LLS	586	-0.088057	0.322715	0.784958	1	RS	589	-0.0131873	0.345012	0.96951	1	NTR	900	0.527406	0.53738	0.326376	1	meta	2802	0.0979153	0.17779	0.581816	0.872667
GN5	cg22497095	6	28601375	ENSG00000197062	6	28234788	28245974		LL	727	-0.134986	0.0582467	0.0204774	0.286683	LLS	586	-0.100507	0.0768263	0.190792	1	RS	589	-0.115271	0.0646778	0.0747105	1	NTR	900	0.127027	0.140889	0.367265	1	meta	2802	-0.103464	0.0364283	0.00450827	0.06314
GN5	cg22497095	6	28601375	ENSG00000137338	6	28249314	28270326	PGBD1	LL	727	-0.0970315	0.137462	0.480264	1	LLS	586	-0.0972188	0.155536	0.531933	1	RS	589	0.160628	0.128377	0.210854	1	NTR	900	-0.192098	0.247219	0.437139	1	meta	2802	-0.0195831	0.0836842	0.814976	0.877692
GN5	cg22497095	6	28601375	ENSG00000235109	6	28292470	28324048	ZSCAN31	LL	727	0.399273	0.247206	0.10628	1	LLS	586	0.212438	0.291768	0.466549	1	RS	589	-0.0467571	0.227271	0.836999	1	NTR	900	-0.653845	0.56174	0.244439	1	meta	2802	0.11702	0.147796	0.428497	0.872667
GN5	cg22497095	6	28601375	ENSG00000189298	6	28317691	28336947	ZKSCAN3	LL	727	0.0487128	0.0880623	0.580152	1	LLS	586	-0.0621372	0.118758	0.600816	1	RS	589	0.067323	0.0916824	0.462762	1	NTR	900	-0.0465734	0.152753	0.760447	1	meta	2802	0.0218119	0.0525821	0.678277	0.872667
GN5	cg22497095	6	28601375	ENSG00000158691	6	28346732	28367511	ZSCAN12	LL	727	0.182345	0.109726	0.0965467	1	LLS	586	0.14997	0.150246	0.3182	1	RS	589	0.0647074	0.0958091	0.499435	1	NTR	900	-0.21981	0.299555	0.463076	1	meta	2802	0.106644	0.0635887	0.0935262	0.32725
GN5	cg22497095	6	28601375	ENSG00000235559	6	28751410	28751781		LL	727	-0.402287	0.713739	0.573003	1	LLS	586	0.343403	0.823177	0.676556	1	RS	589	-0.870596	0.732497	0.234624	1	NTR	900	0.627366	0.819243	0.443803	1	meta	2802	-0.142914	0.383695	0.709544	0.872667
GN5	cg22497095	6	28601375	ENSG00000204713	6	28870779	28891766	TRIM27	LL	727	0.0364556	0.0548333	0.506151	1	LLS	586	0.0413774	0.0759509	0.585897	1	RS	589	0.0591743	0.0603701	0.326991	1	NTR	900	0.16186	0.0778452	0.0375935	0.526308	meta	2802	0.0658428	0.032524	0.0429254	0.233333
GN5	cg22497095	6	28601375	ENSG00000197935	6	28962562	28973093	ZNF311	LL	727	-0.283651	0.329936	0.389946	1	LLS	586	0.221474	0.341513	0.516656	1	RS	589	0.218211	0.319806	0.495034	1	NTR	900	0.70296	0.757226	0.353233	1	meta	2802	0.0905935	0.184799	0.623974	0.872667
GN5	cg22572476	6	28601324	ENSG00000269293	6	28089573	28105071	ZSCAN16-AS1	LL	727	-0.10284	0.0935978	0.27188	1	LLS	586	0.027566	0.134231	0.837289	1	RS	589	0.00993716	0.098447	0.919599	1	NTR	900	0.10237	0.1771	0.563241	1	meta	2802	-0.0194278	0.0572869	0.734511	0.868
GN5	cg22572476	6	28601324	ENSG00000198315	6	28109688	28127250	ZKSCAN8	LL	727	-0.093005	0.14293	0.515239	1	LLS	586	0.0408314	0.316789	0.897443	1	RS	589	0.0413918	0.124502	0.739543	1	NTR	900	-1.09782	0.510872	0.0316414	0.442979	meta	2802	-0.0446502	0.0886488	0.61449	0.868
GN5	cg22572476	6	28601324	ENSG00000226314	6	28129559	28137372	ZNF192P1	LL	727	0.327036	0.286923	0.254368	1	LLS	586	-0.25534	0.326345	0.433965	1	RS	589	0.645756	0.276547	0.0195397	0.273555	NTR	900	-0.303253	0.645175	0.638332	1	meta	2802	0.203742	0.233505	0.382916	0.868
GN5	cg22572476	6	28601324	ENSG00000137185	6	28192664	28201260	ZSCAN9	LL	727	0.0994442	0.0863977	0.24973	1	LLS	586	-0.157391	0.101349	0.120435	1	RS	589	-0.0827421	0.0846163	0.328148	1	NTR	900	-0.206518	0.128777	0.108783	1	meta	2802	-0.071513	0.0678774	0.292084	0.868
GN5	cg22572476	6	28601324	ENSG00000187626	6	28212401	28227011	ZKSCAN4	LL	727	0.0252432	0.0659334	0.701824	1	LLS	586	-0.110352	0.0745413	0.138762	1	RS	589	0.0767135	0.0629136	0.222713	1	NTR	900	0.0413041	0.101071	0.682787	1	meta	2802	0.0104913	0.0427613	0.80619	0.868
GN5	cg22572476	6	28601324	ENSG00000189134	6	28227098	28228736	NKAPL	LL	727	0.357014	0.306526	0.244137	1	LLS	586	-0.0172256	0.31022	0.955719	1	RS	589	0.0940494	0.329064	0.775025	1	NTR	900	0.330461	0.505942	0.513652	1	meta	2802	0.169133	0.171057	0.322784	0.868
GN5	cg22572476	6	28601324	ENSG00000197062	6	28234788	28245974		LL	727	-0.129694	0.0571231	0.0231818	0.324546	LLS	586	-0.153867	0.0735757	0.0365037	0.511051	RS	589	-0.134188	0.0615393	0.0292188	0.409064	NTR	900	-0.100779	0.132162	0.445735	1	meta	2802	-0.134613	0.0350824	0.000124524	0.00175
GN5	cg22572476	6	28601324	ENSG00000137338	6	28249314	28270326	PGBD1	LL	727	-0.135282	0.134432	0.314262	1	LLS	586	-0.0222167	0.150046	0.88229	1	RS	589	0.16636	0.120647	0.167926	1	NTR	900	-0.13023	0.232615	0.57558	1	meta	2802	-0.00342948	0.0841525	0.967493	0.967
GN5	cg22572476	6	28601324	ENSG00000235109	6	28292470	28324048	ZSCAN31	LL	727	0.517706	0.242193	0.0325511	0.455715	LLS	586	0.244068	0.280986	0.385059	1	RS	589	-0.112249	0.215602	0.602624	1	NTR	900	-0.824297	0.526561	0.117481	1	meta	2802	0.0762216	0.220355	0.729415	0.868
GN5	cg22572476	6	28601324	ENSG00000189298	6	28317691	28336947	ZKSCAN3	LL	727	0.0961568	0.0865294	0.266455	1	LLS	586	-0.0554961	0.114886	0.629059	1	RS	589	0.0565112	0.08685	0.515256	1	NTR	900	-0.127381	0.144217	0.377096	1	meta	2802	0.0256565	0.0506384	0.612393	0.868
GN5	cg22572476	6	28601324	ENSG00000158691	6	28346732	28367511	ZSCAN12	LL	727	0.023397	0.1071	0.827071	1	LLS	586	0.0537836	0.144256	0.709271	1	RS	589	0.0469155	0.0914625	0.607988	1	NTR	900	-0.454229	0.282443	0.107789	1	meta	2802	0.0169726	0.0611732	0.781434	0.868
GN5	cg22572476	6	28601324	ENSG00000235559	6	28751410	28751781		LL	727	-0.586582	0.698112	0.400773	1	LLS	586	0.913115	0.800436	0.253965	1	RS	589	-0.89765	0.698652	0.198851	1	NTR	900	-0.107402	0.772623	0.889442	1	meta	2802	-0.2432	0.373907	0.515414	0.868
GN5	cg22572476	6	28601324	ENSG00000204713	6	28870779	28891766	TRIM27	LL	727	0.00474489	0.0534757	0.929297	1	LLS	586	0.0570434	0.0737497	0.439243	1	RS	589	0.0851742	0.0576915	0.139843	1	NTR	900	0.165207	0.073049	0.0237227	0.332118	meta	2802	0.0684896	0.0333011	0.0397174	0.2779
GN5	cg22572476	6	28601324	ENSG00000197935	6	28962562	28973093	ZNF311	LL	727	-0.375254	0.321459	0.243071	1	LLS	586	0.39859	0.328536	0.225041	1	RS	589	0.233594	0.303639	0.441707	1	NTR	900	1.02516	0.711872	0.149842	1	meta	2802	0.171233	0.228732	0.454087	0.868
GN5	cg25653641	6	28601312	ENSG00000269293	6	28089573	28105071	ZSCAN16-AS1	LL	727	-0.0857973	0.0775954	0.268856	1	LLS	586	0.12404	0.115224	0.281699	1	RS	589	0.09722	0.0892437	0.275988	1	NTR	900	-0.0622491	0.14506	0.66783	1	meta	2802	0.0149426	0.058966	0.799951	0.968
GN5	cg25653641	6	28601312	ENSG00000198315	6	28109688	28127250	ZKSCAN8	LL	727	0.174302	0.117628	0.138392	1	LLS	586	0.0847385	0.272264	0.75562	1	RS	589	0.122869	0.114212	0.282018	1	NTR	900	-0.259641	0.420866	0.537287	1	meta	2802	0.129077	0.0771356	0.0942534	0.4095
GN5	cg25653641	6	28601312	ENSG00000226314	6	28129559	28137372	ZNF192P1	LL	727	0.241186	0.237003	0.308844	1	LLS	586	-0.0843272	0.280705	0.763863	1	RS	589	0.501799	0.248561	0.043506	0.609084	NTR	900	-0.00592219	0.529279	0.991073	1	meta	2802	0.224438	0.143091	0.116764	0.4095
GN5	cg25653641	6	28601312	ENSG00000137185	6	28192664	28201260	ZSCAN9	LL	727	0.081469	0.0713899	0.253793	1	LLS	586	-0.027281	0.0871444	0.754239	1	RS	589	0.00879148	0.0760041	0.907913	1	NTR	900	-0.166817	0.105142	0.112607	1	meta	2802	-0.00548145	0.0454073	0.903915	0.968
GN5	cg25653641	6	28601312	ENSG00000187626	6	28212401	28227011	ZKSCAN4	LL	727	0.0213803	0.0545163	0.694924	1	LLS	586	-0.114087	0.0637068	0.0733235	1	RS	589	0.0510177	0.0568499	0.3695	1	NTR	900	0.0610717	0.0822116	0.457566	1	meta	2802	0.00325729	0.0393612	0.934047	0.968
GN5	cg25653641	6	28601312	ENSG00000189134	6	28227098	28228736	NKAPL	LL	727	0.0916467	0.255133	0.719437	1	LLS	586	-0.161634	0.268427	0.547073	1	RS	589	0.103933	0.297848	0.727131	1	NTR	900	0.238514	0.412345	0.562972	1	meta	2802	0.0374829	0.146813	0.798483	0.968
GN5	cg25653641	6	28601312	ENSG00000197062	6	28234788	28245974		LL	727	-0.0418811	0.047637	0.379308	1	LLS	586	0.0441006	0.0631585	0.485018	1	RS	589	-0.0222567	0.0558231	0.690114	1	NTR	900	0.185616	0.109293	0.0894439	1	meta	2802	0.00122127	0.0304659	0.968024	0.968
GN5	cg25653641	6	28601312	ENSG00000137338	6	28249314	28270326	PGBD1	LL	727	-0.18039	0.111221	0.104822	1	LLS	586	-0.0828493	0.127718	0.51654	1	RS	589	-0.0210622	0.110923	0.849402	1	NTR	900	-0.210848	0.19144	0.270731	1	meta	2802	-0.108202	0.0631565	0.0866693	0.4095
GN5	cg25653641	6	28601312	ENSG00000235109	6	28292470	28324048	ZSCAN31	LL	727	0.313909	0.201837	0.119883	1	LLS	586	0.219926	0.241298	0.36207	1	RS	589	0.0630281	0.196021	0.747803	1	NTR	900	-0.376387	0.432706	0.384386	1	meta	2802	0.152047	0.116971	0.193644	0.5432
GN5	cg25653641	6	28601312	ENSG00000189298	6	28317691	28336947	ZKSCAN3	LL	727	-0.055529	0.0718299	0.439486	1	LLS	586	-0.0685725	0.0980762	0.484442	1	RS	589	0.00852918	0.0785925	0.91358	1	NTR	900	-0.0136377	0.117327	0.907465	1	meta	2802	-0.0328772	0.0433425	0.448125	0.896
GN5	cg25653641	6	28601312	ENSG00000158691	6	28346732	28367511	ZSCAN12	LL	727	0.100483	0.0887527	0.257565	1	LLS	586	0.235599	0.12352	0.0564728	0.790619	RS	589	0.0808897	0.083195	0.330906	1	NTR	900	-0.0702378	0.230303	0.760382	1	meta	2802	0.10837	0.0530128	0.0409324	0.4095
GN5	cg25653641	6	28601312	ENSG00000235559	6	28751410	28751781		LL	727	-0.335556	0.579503	0.562562	1	LLS	586	0.458715	0.679708	0.499758	1	RS	589	-0.83164	0.632569	0.18861	1	NTR	900	0.608938	0.629515	0.333387	1	meta	2802	-0.0507316	0.333119	0.878956	0.968
GN5	cg25653641	6	28601312	ENSG00000204713	6	28870779	28891766	TRIM27	LL	727	-0.0251284	0.0441921	0.569616	1	LLS	586	0.0366552	0.0629192	0.560179	1	RS	589	-0.0575514	0.0519061	0.267534	1	NTR	900	0.00759778	0.0601685	0.899514	1	meta	2802	-0.0161965	0.026612	0.542779	0.95025
GN5	cg25653641	6	28601312	ENSG00000197935	6	28962562	28973093	ZNF311	LL	727	-0.341467	0.267021	0.200966	1	LLS	586	-0.0241566	0.285151	0.932488	1	RS	589	-0.266379	0.275957	0.3344	1	NTR	900	0.554508	0.583329	0.341812	1	meta	2802	-0.164044	0.153589	0.285486	0.665
GN5	cg26865747	6	28601377	ENSG00000269293	6	28089573	28105071	ZSCAN16-AS1	LL	727	-0.0795175	0.0677718	0.240671	1	LLS	586	0.0545471	0.102015	0.592861	1	RS	589	0.0455708	0.0757218	0.547295	1	NTR	900	0.0764763	0.13602	0.573951	1	meta	2802	0.00112026	0.0442687	0.979811	0.98
GN5	cg26865747	6	28601377	ENSG00000198315	6	28109688	28127250	ZKSCAN8	LL	727	0.0498754	0.103427	0.629643	1	LLS	586	0.0414451	0.240483	0.863169	1	RS	589	0.0193616	0.0958924	0.839987	1	NTR	900	-0.470711	0.391524	0.229265	1	meta	2802	0.0195233	0.066522	0.76915	0.896
GN5	cg26865747	6	28601377	ENSG00000226314	6	28129559	28137372	ZNF192P1	LL	727	0.199729	0.207502	0.335777	1	LLS	586	-0.0278898	0.248592	0.910672	1	RS	589	0.560593	0.211357	0.0079934	0.111908	NTR	900	0.0561444	0.496048	0.909885	1	meta	2802	0.245624	0.15009	0.101733	0.3885
GN5	cg26865747	6	28601377	ENSG00000137185	6	28192664	28201260	ZSCAN9	LL	727	0.0510414	0.0625013	0.414131	1	LLS	586	-0.0687105	0.0774756	0.375151	1	RS	589	-0.100288	0.0651313	0.123612	1	NTR	900	-0.147706	0.0984271	0.133442	1	meta	2802	-0.0539331	0.0448778	0.229451	0.6412
GN5	cg26865747	6	28601377	ENSG00000187626	6	28212401	28227011	ZKSCAN4	LL	727	0.0113322	0.0475571	0.811659	1	LLS	586	-0.0735927	0.0564615	0.192434	1	RS	589	0.0438367	0.0483809	0.364896	1	NTR	900	0.0831651	0.0770258	0.280274	1	meta	2802	0.0109012	0.0285209	0.7023	0.896
GN5	cg26865747	6	28601377	ENSG00000189134	6	28227098	28228736	NKAPL	LL	727	0.140476	0.223087	0.528896	1	LLS	586	-0.081356	0.235827	0.730108	1	RS	589	0.0779198	0.25278	0.757891	1	NTR	900	0.343002	0.385101	0.3731	1	meta	2802	0.0809045	0.1286	0.529271	0.896
GN5	cg26865747	6	28601377	ENSG00000197062	6	28234788	28245974		LL	727	-0.117653	0.0413422	0.00442969	0.0620157	LLS	586	-0.0618084	0.0561798	0.27125	1	RS	589	-0.095219	0.0474701	0.04487	0.62818	NTR	900	0.060554	0.101094	0.549183	1	meta	2802	-0.0864186	0.0263209	0.00102612	0.01442
GN5	cg26865747	6	28601377	ENSG00000137338	6	28249314	28270326	PGBD1	LL	727	-0.0365753	0.0979535	0.708855	1	LLS	586	-0.122499	0.113434	0.280183	1	RS	589	0.117307	0.0936025	0.210117	1	NTR	900	-0.0968483	0.177338	0.584981	1	meta	2802	-0.0131239	0.0617311	0.831641	0.896
GN5	cg26865747	6	28601377	ENSG00000235109	6	28292470	28324048	ZSCAN31	LL	727	0.334873	0.174831	0.055441	0.776173	LLS	586	0.20321	0.213706	0.341662	1	RS	589	-0.0655185	0.16677	0.694417	1	NTR	900	-0.407135	0.402663	0.311966	1	meta	2802	0.0994176	0.12785	0.436799	0.896
GN5	cg26865747	6	28601377	ENSG00000189298	6	28317691	28336947	ZKSCAN3	LL	727	0.0290394	0.0627871	0.643719	1	LLS	586	-0.0230173	0.0871451	0.791682	1	RS	589	0.0331537	0.0669275	0.620341	1	NTR	900	-0.0564974	0.109853	0.607042	1	meta	2802	0.0102034	0.0380292	0.788466	0.896
GN5	cg26865747	6	28601377	ENSG00000158691	6	28346732	28367511	ZSCAN12	LL	727	0.110441	0.07822	0.15797	1	LLS	586	0.1306	0.110486	0.237188	1	RS	589	0.0529703	0.0703254	0.451319	1	NTR	900	-0.156911	0.214821	0.465129	1	meta	2802	0.0768489	0.0461645	0.0959775	0.3885
GN5	cg26865747	6	28601377	ENSG00000235559	6	28751410	28751781		LL	727	-0.187954	0.506794	0.710736	1	LLS	586	0.0714731	0.601304	0.905384	1	RS	589	-0.944052	0.535937	0.0781544	1	NTR	900	0.589363	0.58816	0.316322	1	meta	2802	-0.152539	0.316692	0.630045	0.896
GN5	cg26865747	6	28601377	ENSG00000204713	6	28870779	28891766	TRIM27	LL	727	0.0132166	0.0389334	0.734257	1	LLS	586	0.0439026	0.0556496	0.430164	1	RS	589	0.0415089	0.0441925	0.34759	1	NTR	900	0.0752143	0.0562778	0.181391	1	meta	2802	0.0375043	0.0235025	0.110542	0.3885
GN5	cg26865747	6	28601377	ENSG00000197935	6	28962562	28973093	ZNF311	LL	727	-0.141611	0.233978	0.545023	1	LLS	586	0.17686	0.249231	0.477936	1	RS	589	0.165703	0.233966	0.4788	1	NTR	900	0.596816	0.54185	0.270705	1	meta	2802	0.0949398	0.133584	0.477261	0.896
GN5	cg27535677	6	28601365	ENSG00000269293	6	28089573	28105071	ZSCAN16-AS1	LL	727	-0.101521	0.0725532	0.161733	1	LLS	586	0.00760365	0.104008	0.941722	1	RS	589	0.0605041	0.078549	0.441138	1	NTR	900	0.0254767	0.139349	0.854934	1	meta	2802	-0.0134955	0.0482806	0.779843	0.91
GN5	cg27535677	6	28601365	ENSG00000198315	6	28109688	28127250	ZKSCAN8	LL	727	0.0317124	0.111138	0.775382	1	LLS	586	0.0838045	0.245293	0.732614	1	RS	589	-0.0143813	0.0996692	0.885271	1	NTR	900	-0.433316	0.404592	0.284172	1	meta	2802	-0.000658267	0.0699533	0.992492	0.992
GN5	cg27535677	6	28601365	ENSG00000226314	6	28129559	28137372	ZNF192P1	LL	727	0.280392	0.222039	0.206661	1	LLS	586	0.0178416	0.253698	0.943934	1	RS	589	0.366601	0.220119	0.0958187	1	NTR	900	0.24635	0.510817	0.629616	1	meta	2802	0.240081	0.128787	0.0622979	0.42
GN5	cg27535677	6	28601365	ENSG00000137185	6	28192664	28201260	ZSCAN9	LL	727	0.0434618	0.0668198	0.515413	1	LLS	586	-0.0745369	0.0791511	0.346344	1	RS	589	-0.131384	0.0672905	0.0508796	0.712314	NTR	900	-0.151642	0.10099	0.133214	1	meta	2802	-0.0692248	0.0472645	0.143023	0.42
GN5	cg27535677	6	28601365	ENSG00000187626	6	28212401	28227011	ZKSCAN4	LL	727	0.0329071	0.0513083	0.521289	1	LLS	586	-0.100104	0.0571736	0.0799678	1	RS	589	0.0557707	0.0500491	0.265143	1	NTR	900	0.0662822	0.0787832	0.400166	1	meta	2802	0.0114476	0.0384243	0.765759	0.91
GN5	cg27535677	6	28601365	ENSG00000189134	6	28227098	28228736	NKAPL	LL	727	0.167479	0.239035	0.483524	1	LLS	586	0.00244713	0.240438	0.991879	1	RS	589	0.0366945	0.264136	0.889511	1	NTR	900	0.365414	0.395134	0.355078	1	meta	2802	0.105151	0.134186	0.43326	0.762222
GN5	cg27535677	6	28601365	ENSG00000197062	6	28234788	28245974		LL	727	-0.113951	0.0443882	0.0102542	0.143559	LLS	586	-0.0709769	0.0570766	0.21367	1	RS	589	-0.120138	0.0496405	0.0155138	0.217193	NTR	900	0.0253577	0.10388	0.807149	1	meta	2802	-0.0959839	0.0275976	0.000505208	0.00707
GN5	cg27535677	6	28601365	ENSG00000137338	6	28249314	28270326	PGBD1	LL	727	-0.0441374	0.104586	0.67301	1	LLS	586	-0.0563721	0.115822	0.626462	1	RS	589	0.122013	0.0976439	0.211456	1	NTR	900	-0.0927418	0.181806	0.609971	1	meta	2802	0.00582525	0.0576289	0.919485	0.989692
GN5	cg27535677	6	28601365	ENSG00000235109	6	28292470	28324048	ZSCAN31	LL	727	0.335958	0.18839	0.0745354	1	LLS	586	0.289359	0.216802	0.181983	1	RS	589	0.0104166	0.172873	0.951952	1	NTR	900	-0.533921	0.413422	0.196542	1	meta	2802	0.138976	0.120214	0.24765	0.578667
GN5	cg27535677	6	28601365	ENSG00000189298	6	28317691	28336947	ZKSCAN3	LL	727	0.0387959	0.0669419	0.562221	1	LLS	586	0.00206505	0.0892632	0.981543	1	RS	589	0.0495008	0.0695224	0.476458	1	NTR	900	-0.0222581	0.112566	0.843253	1	meta	2802	0.0274267	0.0397003	0.489663	0.762222
GN5	cg27535677	6	28601365	ENSG00000158691	6	28346732	28367511	ZSCAN12	LL	727	0.0927058	0.0836165	0.267558	1	LLS	586	0.149665	0.113324	0.186608	1	RS	589	0.0449404	0.073077	0.538572	1	NTR	900	-0.169497	0.220516	0.442108	1	meta	2802	0.0696107	0.048302	0.149541	0.42
GN5	cg27535677	6	28601365	ENSG00000235559	6	28751410	28751781		LL	727	-0.341089	0.54404	0.530688	1	LLS	586	0.184373	0.614752	0.764243	1	RS	589	-0.67013	0.557436	0.229299	1	NTR	900	0.609174	0.603349	0.312661	1	meta	2802	-0.0957244	0.288797	0.740298	0.91
GN5	cg27535677	6	28601365	ENSG00000204713	6	28870779	28891766	TRIM27	LL	727	-0.00206402	0.0415796	0.960409	1	LLS	586	0.0261594	0.0567819	0.645013	1	RS	589	0.0751531	0.0456753	0.0998923	1	NTR	900	0.0678004	0.0576396	0.239482	1	meta	2802	0.0379595	0.0244785	0.120967	0.42
GN5	cg27535677	6	28601365	ENSG00000197935	6	28962562	28973093	ZNF311	LL	727	-0.100752	0.25036	0.687368	1	LLS	586	0.257215	0.254724	0.312601	1	RS	589	0.0486041	0.243114	0.841541	1	NTR	900	0.685865	0.554819	0.216386	1	meta	2802	0.104926	0.139301	0.451309	0.762222
GN6	cg05413957	7	6547591	ENSG00000122512	7	6012870	6048756	PMS2	LL	727	-0.0127017	0.399823	0.974657	1	LLS	586	-0.859963	0.608013	0.157249	1	RS	589	0.517472	0.432178	0.231168	1	NTR	900	-0.939118	0.721364	0.192963	1	meta	2802	-0.171981	0.335124	0.607822	0.8512
GN6	cg05413957	7	6547591	ENSG00000106305	7	6048876	6063465	AIMP2	LL	727	0.899219	0.362425	0.0130971	0.275038	LLS	586	-0.294376	0.56989	0.605471	1	RS	589	-0.253321	0.407521	0.534195	1	NTR	900	0.0775447	0.607092	0.898361	1	meta	2802	0.169293	0.326852	0.604493	0.8512
GN6	cg05413957	7	6547591	ENSG00000086232	7	6061881	6098861	EIF2AK1	LL	727	0.220403	0.259731	0.396112	1	LLS	586	-0.901482	0.528738	0.0881999	1	RS	589	-0.500425	0.304691	0.100506	1	NTR	900	1.09277	0.711142	0.12438	1	meta	2802	-0.106993	0.343953	0.755749	0.868737
GN6	cg05413957	7	6547591	ENSG00000157999	7	6071007	6076017	ANKRD61	LL	727	-0.312349	1.30128	0.810306	1	LLS	586	-2.62765	1.98245	0.18502	1	RS	589	-0.35246	1.30163	0.786558	1	NTR	900	-7.86747	3.83991	0.040475	0.849975	meta	2802	-1.06095	0.815668	0.193357	0.571667
GN6	cg05413957	7	6547591	ENSG00000106346	7	6144515	6201195	USP42	LL	727	-0.214478	0.325952	0.510536	1	LLS	586	-0.675571	0.542344	0.212893	1	RS	589	0.161621	0.302543	0.593197	1	NTR	900	-0.471837	0.804651	0.557616	1	meta	2802	-0.12968	0.198883	0.514374	0.8512
GN6	cg05413957	7	6547591	ENSG00000008256	7	6201407	6312275	CYTH3	LL	727	-0.128489	0.412488	0.755423	1	LLS	586	-0.476469	0.621394	0.443216	1	RS	589	0.440922	0.494012	0.372107	1	NTR	900	0.555294	0.653863	0.395742	1	meta	2802	0.0749081	0.259032	0.77244	0.868737
GN6	cg05413957	7	6547591	ENSG00000178397	7	6369040	6388612	FAM220A	LL	727	0.126335	0.27884	0.650494	1	LLS	586	-0.982407	0.418484	0.0188979	0.396855	RS	589	-0.189828	0.329305	0.56431	1	NTR	900	-0.795391	0.596947	0.182718	1	meta	2802	-0.355215	0.269144	0.186902	0.571667
GN6	cg05413957	7	6547591	ENSG00000136238	7	6414154	6443608	RAC1	LL	727	0.11475	0.26216	0.661596	1	LLS	586	1.04097	0.491946	0.0343435	0.721214	RS	589	-0.00404669	0.281258	0.988521	1	NTR	900	1.89836	0.590742	0.00131119	0.027535	meta	2802	0.640978	0.41368	0.121273	0.5082
GN6	cg05413957	7	6547591	ENSG00000164535	7	6448757	6523821	DAGLB	LL	727	0.138159	0.316047	0.662005	1	LLS	586	0.813915	0.524235	0.120524	1	RS	589	0.0353679	0.367301	0.923289	1	NTR	900	1.0281	0.560813	0.0667691	1	meta	2802	0.324886	0.203106	0.109689	0.5082
GN6	cg05413957	7	6547591	ENSG00000136240	7	6485584	6523873	KDELR2	LL	727	0.023888	0.233829	0.91863	1	LLS	586	0.413659	0.342968	0.227773	1	RS	589	-0.110235	0.257765	0.6689	1	NTR	900	1.36984	0.366433	0.000185265	0.00389057	meta	2802	0.383672	0.31993	0.230437	0.571667
GN6	cg05413957	7	6547591	ENSG00000215045	7	6537093	6591067	GRID2IP	LL	727	1.22429	1.05444	0.24561	1	LLS	586	3.43506	1.40833	0.0147241	0.309206	RS	589	1.44934	1.28529	0.25947	1	NTR	900	-3.30628	1.85033	0.0739603	1	meta	2802	0.921316	1.23453	0.455494	0.8512
GN6	cg05413957	7	6547591	ENSG00000136247	7	6617065	6629005	ZDHHC4	LL	727	0.52503	0.335003	0.117059	1	LLS	586	-0.676018	0.468643	0.149162	1	RS	589	-0.19393	0.396559	0.624818	1	NTR	900	-0.228403	0.546426	0.675951	1	meta	2802	-0.075672	0.278685	0.785982	0.868737
GN6	cg05413957	7	6547591	ENSG00000146576	7	6629648	6648357	C7orf26	LL	727	0.127075	0.24764	0.607849	1	LLS	586	-0.267286	0.39168	0.494981	1	RS	589	-0.123578	0.26076	0.63556	1	NTR	900	0.416816	0.569984	0.464611	1	meta	2802	-0.00503762	0.156923	0.97439	0.994
GN6	cg05413957	7	6547591	ENSG00000236609	7	6655248	6663921	ZNF853	LL	727	-0.378989	0.470729	0.420755	1	LLS	586	-1.73771	0.645868	0.00713451	0.149825	RS	589	-0.0466546	0.580575	0.935951	1	NTR	900	-1.32934	0.663637	0.0451644	0.948452	meta	2802	-0.798953	0.382995	0.0369728	0.259
GN6	cg05413957	7	6547591	ENSG00000205903	7	6676953	6694242	ZNF316	LL	727	-0.146426	0.415741	0.724685	1	LLS	586	-1.44713	0.759436	0.0567109	1	RS	589	-0.245443	0.490133	0.616534	1	NTR	900	0.13977	0.864736	0.871594	1	meta	2802	-0.321909	0.277144	0.245429	0.571667
GN6	cg05413957	7	6547591	ENSG00000260054	7	6694495	6696063		LL	727	-0.0243211	0.361062	0.946295	1	LLS	586	0.100031	0.613533	0.870486	1	RS	589	0.0106301	0.424843	0.980038	1	NTR	900	0.92181	0.882414	0.296187	1	meta	2802	0.0770712	0.241458	0.749582	0.868737
GN6	cg05413957	7	6547591	ENSG00000198580	7	6713376	6715991		LL	727	-2.14423	1.40876	0.127993	1	LLS	586	-1.32672	1.71092	0.438078	1	RS	589	-2.97001	1.60157	0.0636759	1	NTR	900	-1.2016	2.29347	0.600331	1	meta	2802	-2.04844	0.837569	0.0144573	0.24045
GN6	cg05413957	7	6547591	ENSG00000164631	7	6728064	6746554	ZNF12	LL	727	-0.762511	0.353264	0.0308911	0.648713	LLS	586	-0.159425	0.54762	0.770956	1	RS	589	-0.322631	0.351288	0.358398	1	NTR	900	-1.19137	1.09793	0.277875	1	meta	2802	-0.505132	0.222054	0.0229168	0.24045
GN6	cg05413957	7	6547591	ENSG00000187953	7	6749759	6793493	PMS2CL	LL	727	-0.00418471	0.448361	0.992553	1	LLS	586	-0.840636	0.574953	0.143715	1	RS	589	0.179065	0.502653	0.721661	1	NTR	900	-1.03507	0.781829	0.185535	1	meta	2802	-0.261042	0.271231	0.335831	0.7056
GN6	cg05413957	7	6547591	ENSG00000146574	7	6833765	6866401	CCZ1B	LL	727	-1.09202	0.802902	0.173803	1	LLS	586	-1.3565	0.951593	0.154012	1	RS	589	0.794725	0.941145	0.398433	1	NTR	900	0.738527	1.12026	0.50974	1	meta	2802	-0.327477	0.570555	0.565993	0.8512
GN6	cg05413957	7	6547591	ENSG00000155070	7	6895116	6899461	UNC93B2	LL	727	0.237858	1.93937	0.902387	1	LLS	586	-0.302287	2.33869	0.897156	1	RS	589	-0.0451016	2.60428	0.986183	1	NTR	900	0.0522599	3.36751	0.987618	1	meta	2802	0.0086662	1.20883	0.99428	0.994
GN7	cg01745789	7	127911866	ENSG00000197157	7	127292234	127732661	SND1	LL	727	-0.068133	0.0768193	0.375119	1	LLS	586	0.236573	0.135733	0.0813463	1	RS	589	-0.148822	0.0820869	0.0698343	1	NTR	900	0.0941464	0.142157	0.507797	1	meta	2802	-0.00177557	0.0818813	0.982699	0.983
GN7	cg01745789	7	127911866	ENSG00000128594	7	127667124	127672160	LRRC4	LL	727	-0.0570798	0.140658	0.684885	1	LLS	586	0.101922	0.241365	0.672826	1	RS	589	-0.113286	0.155795	0.467136	1	NTR	900	-0.00884988	0.226317	0.968808	1	meta	2802	-0.0465274	0.0882392	0.597994	0.772714
GN7	cg01745789	7	127911866	ENSG00000174697	7	127881337	127897681	LEP	LL	727	-1.52701	0.599634	0.010879	0.195822	LLS	586	-2.16223	0.709848	0.0023187	0.0417366	RS	589	-3.14251	0.778538	5.42726e-05	0.000976908	NTR	900	-2.06765	0.623193	0.000907179	0.0163292	meta	2802	-2.11853	0.33351	2.12236e-10	3.816e-09
GN7	cg01745789	7	127911866	ENSG00000106344	7	127937738	127983962	RBM28	LL	727	0.194531	0.0924906	0.0354436	0.637984	LLS	586	0.412828	0.1136	0.000279001	0.00502202	RS	589	0.153436	0.106188	0.148471	1	NTR	900	0.178038	0.153212	0.245221	1	meta	2802	0.233926	0.0598201	9.21077e-05	0.0008289
GN7	cg01745789	7	127911866	ENSG00000242261	7	127946702	127947731		LL	727	-0.0912636	0.164418	0.578847	1	LLS	586	-0.27771	0.212289	0.190815	1	RS	589	-0.194121	0.16931	0.251572	1	NTR	900	-0.334085	0.239919	0.163773	1	meta	2802	-0.198442	0.094729	0.036185	0.2172
GN7	cg01745789	7	127911866	ENSG00000224940	7	127990379	128001739	PRRT4	LL	727	0.428904	0.323674	0.185135	1	LLS	586	0.372018	0.441852	0.399814	1	RS	589	0.312651	0.346557	0.366969	1	NTR	900	-0.50454	0.485732	0.298935	1	meta	2802	0.237376	0.191628	0.215445	0.48375
GN7	cg01745789	7	127911866	ENSG00000106348	7	128032331	128050306	IMPDH1	LL	727	-0.172627	0.0949439	0.0690332	1	LLS	586	-0.0393731	0.184176	0.830719	1	RS	589	-0.079187	0.0895946	0.376785	1	NTR	900	-0.0143748	0.244193	0.953058	1	meta	2802	-0.107953	0.0595743	0.0699756	0.30312
GN7	cg01745789	7	127911866	ENSG00000135245	7	128095903	128098472	HILPDA	LL	727	-0.257412	0.2003	0.198747	1	LLS	586	0.21366	0.24028	0.373889	1	RS	589	0.426887	0.211556	0.0436069	0.784923	NTR	900	-0.101039	0.299557	0.735894	1	meta	2802	0.0762399	0.167557	0.649103	0.7788
GN7	cg01745789	7	127911866	ENSG00000240758	7	128095991	128109251		LL	727	-0.717286	0.523382	0.170536	1	LLS	586	0.84654	0.581675	0.145573	1	RS	589	0.388267	0.531483	0.465063	1	NTR	900	-0.354884	0.908317	0.696015	1	meta	2802	0.0733935	0.387244	0.849679	0.9
GN7	cg01745789	7	127911866	ENSG00000165055	7	128116783	128146656	METTL2B	LL	727	0.0687708	0.0952023	0.47007	1	LLS	586	-0.162468	0.129588	0.209941	1	RS	589	0.0865066	0.106578	0.416978	1	NTR	900	-0.0352902	0.145595	0.808481	1	meta	2802	0.0126648	0.057251	0.824925	0.9
GN7	cg01745789	7	127911866	ENSG00000242588	7	128171752	128269512		LL	727	-0.208443	0.246415	0.397606	1	LLS	586	-0.0859396	0.484559	0.859228	1	RS	589	-0.0324311	0.287478	0.910179	1	NTR	900	0.280761	0.579581	0.628087	1	meta	2802	-0.093715	0.16712	0.574957	0.772714
GN7	cg01745789	7	127911866	ENSG00000213280	7	128210295	128210742		LL	727	0.175752	0.37943	0.643222	1	LLS	586	-0.119921	0.483982	0.804304	1	RS	589	0.649806	0.457327	0.155352	1	NTR	900	0.229417	0.559904	0.681994	1	meta	2802	0.23702	0.228299	0.299177	0.5382
GN7	cg01745789	7	127911866	ENSG00000243302	7	128291239	128292388		LL	727	-0.194095	0.156121	0.213781	1	LLS	586	-0.122362	0.2535	0.629315	1	RS	589	-0.225167	0.162084	0.164772	1	NTR	900	0.154835	0.268058	0.563523	1	meta	2802	-0.14998	0.0959719	0.11811	0.303429
GN7	cg01745789	7	127911866	ENSG00000230715	7	128292895	128293719		LL	727	-0.371009	0.19403	0.0558603	1	LLS	586	-0.0793062	0.246053	0.747215	1	RS	589	-0.261703	0.202435	0.196089	1	NTR	900	0.323004	0.281887	0.251852	1	meta	2802	-0.150779	0.13307	0.257181	0.514
GN7	cg01745789	7	127911866	ENSG00000229413	7	128293740	128293989		LL	727	-0.444069	0.273549	0.104512	1	LLS	586	-0.249685	0.320162	0.435467	1	RS	589	-0.269579	0.308197	0.381738	1	NTR	900	-0.0026405	0.33993	0.993802	1	meta	2802	-0.265505	0.153752	0.0841975	0.30312
GN7	cg01745789	7	127911866	ENSG00000243679	7	128294023	128294776		LL	727	-0.452449	0.192367	0.018672	0.336097	LLS	586	-0.0672812	0.233358	0.773103	1	RS	589	-0.0552526	0.202732	0.785206	1	NTR	900	0.439761	0.312648	0.159555	1	meta	2802	-0.0866423	0.165843	0.601368	0.772714
GN7	cg01745789	7	127911866	ENSG00000205085	7	128312342	128326929	FAM71F2	LL	727	-0.17267	0.224424	0.441659	1	LLS	586	-0.0813468	0.312651	0.794722	1	RS	589	-0.289358	0.257382	0.260913	1	NTR	900	0.436194	0.342561	0.2029	1	meta	2802	-0.0914536	0.136464	0.502752	0.772714
GN7	cg01745789	7	127911866	ENSG00000128595	7	128379346	128411861	CALU	LL	727	0.0768927	0.0837186	0.358375	1	LLS	586	0.0925494	0.114175	0.417599	1	RS	589	0.10947	0.0804135	0.173407	1	NTR	900	-0.156443	0.208191	0.452386	1	meta	2802	0.0790473	0.0501817	0.115206	0.303429
GN7	cg02962944	7	127912035	ENSG00000174697	7	127881337	127897681	LEP	LL	727	-1.85672	0.697185	0.00774091	0.139336	LLS	586	-2.5167	0.79102	0.0014647	0.0263646	RS	589	-3.38847	0.864281	8.83417e-05	0.00159015	NTR	900	-2.22281	0.636268	0.000476711	0.0085808	meta	2802	-2.39389	0.366019	6.13769e-11	1.1052e-09
GN7	cg02962944	7	127912035	ENSG00000106344	7	127937738	127983962	RBM28	LL	727	0.281773	0.10714	0.00853975	0.153716	LLS	586	0.411635	0.125828	0.00107017	0.019263	RS	589	0.0710385	0.115665	0.539099	1	NTR	900	0.168407	0.156877	0.283048	1	meta	2802	0.235618	0.0756466	0.00184121	0.01656
GN7	cg02962944	7	127912035	ENSG00000243302	7	128291239	128292388		LL	727	-0.423465	0.181834	0.0198669	0.357605	LLS	586	-0.371475	0.280766	0.18581	1	RS	589	-0.0828453	0.177437	0.640571	1	NTR	900	0.309209	0.274422	0.259842	1	meta	2802	-0.164685	0.151672	0.277568	0.556
GN7	cg02962944	7	127912035	ENSG00000230715	7	128292895	128293719		LL	727	-0.58704	0.224513	0.00893006	0.160741	LLS	586	-0.249372	0.273519	0.361918	1	RS	589	-0.346308	0.218193	0.112475	1	NTR	900	0.295398	0.289556	0.307644	1	meta	2802	-0.254629	0.174816	0.14524	0.378
GN7	cg02962944	7	127912035	ENSG00000229413	7	128293740	128293989		LL	727	-0.718729	0.316449	0.0231332	0.416398	LLS	586	-0.519347	0.3541	0.142466	1	RS	589	-0.45974	0.338849	0.174855	1	NTR	900	0.0648823	0.349146	0.852577	1	meta	2802	-0.424127	0.169336	0.0122573	0.0738
GN7	cg02962944	7	127912035	ENSG00000197157	7	127292234	127732661	SND1	LL	727	-0.134141	0.0885294	0.12972	1	LLS	586	0.0551688	0.152012	0.716662	1	RS	589	-0.194531	0.0895025	0.0297451	0.535411	NTR	900	0.0656471	0.145904	0.652757	1	meta	2802	-0.101259	0.0570139	0.0757271	0.27252
GN7	cg02962944	7	127912035	ENSG00000128594	7	127667124	127672160	LRRC4	LL	727	-0.115131	0.162984	0.479943	1	LLS	586	-0.099669	0.270664	0.712695	1	RS	589	-0.148682	0.167841	0.375698	1	NTR	900	0.0367028	0.230269	0.873361	1	meta	2802	-0.0973031	0.097288	0.317236	0.5706
GN7	cg02962944	7	127912035	ENSG00000242261	7	127946702	127947731		LL	727	0.0486394	0.190887	0.798872	1	LLS	586	-0.443128	0.238111	0.0627421	1	RS	589	-0.155364	0.185316	0.401822	1	NTR	900	-0.17041	0.246627	0.489588	1	meta	2802	-0.152321	0.105036	0.147008	0.378
GN7	cg02962944	7	127912035	ENSG00000224940	7	127990379	128001739	PRRT4	LL	727	0.383216	0.373758	0.305219	1	LLS	586	0.684949	0.487957	0.160405	1	RS	589	0.285267	0.379566	0.452315	1	NTR	900	-0.740347	0.499029	0.137922	1	meta	2802	0.191714	0.258234	0.457843	0.6684
GN7	cg02962944	7	127912035	ENSG00000106348	7	128032331	128050306	IMPDH1	LL	727	-0.25855	0.110076	0.0188327	0.338988	LLS	586	0.023492	0.205415	0.908949	1	RS	589	-0.0820576	0.0979305	0.402077	1	NTR	900	-0.0489531	0.250551	0.845094	1	meta	2802	-0.132584	0.0677847	0.0504708	0.22725
GN7	cg02962944	7	127912035	ENSG00000135245	7	128095903	128098472	HILPDA	LL	727	-0.153561	0.232059	0.508144	1	LLS	586	0.353902	0.265782	0.183008	1	RS	589	0.450877	0.228695	0.0486646	0.875963	NTR	900	-0.244086	0.307027	0.426614	1	meta	2802	0.119493	0.175373	0.495641	0.6684
GN7	cg02962944	7	127912035	ENSG00000240758	7	128095991	128109251		LL	727	-0.411005	0.603836	0.496089	1	LLS	586	0.310425	0.644322	0.629958	1	RS	589	0.668282	0.581481	0.250442	1	NTR	900	-0.163092	0.934933	0.861518	1	meta	2802	0.152428	0.328746	0.642888	0.680824
GN7	cg02962944	7	127912035	ENSG00000165055	7	128116783	128146656	METTL2B	LL	727	0.108278	0.110172	0.325702	1	LLS	586	0.0291693	0.145041	0.840612	1	RS	589	-0.075787	0.116665	0.515943	1	NTR	900	0.140509	0.148419	0.343792	1	meta	2802	0.0446867	0.0633992	0.480905	0.6684
GN7	cg02962944	7	127912035	ENSG00000242588	7	128171752	128269512		LL	727	-0.273572	0.28495	0.337019	1	LLS	586	-0.911877	0.536041	0.0889177	1	RS	589	0.220217	0.310707	0.478473	1	NTR	900	0.758095	0.596844	0.204023	1	meta	2802	-0.0699895	0.265087	0.791761	0.792
GN7	cg02962944	7	127912035	ENSG00000213280	7	128210295	128210742		LL	727	0.307967	0.437946	0.481927	1	LLS	586	0.519971	0.54232	0.337664	1	RS	589	0.29565	0.500949	0.55507	1	NTR	900	-0.0578304	0.576954	0.920159	1	meta	2802	0.28059	0.253161	0.267712	0.556
GN7	cg02962944	7	127912035	ENSG00000243679	7	128294023	128294776		LL	727	-0.639178	0.222306	0.00403747	0.0726745	LLS	586	-0.0227338	0.258584	0.929943	1	RS	589	-0.0677231	0.221741	0.76005	1	NTR	900	0.384958	0.320487	0.229688	1	meta	2802	-0.121064	0.205999	0.55674	0.6684
GN7	cg02962944	7	127912035	ENSG00000205085	7	128312342	128326929	FAM71F2	LL	727	-0.221685	0.260138	0.394113	1	LLS	586	-0.110123	0.348021	0.75168	1	RS	589	-0.38216	0.279972	0.172255	1	NTR	900	0.550767	0.353216	0.118927	1	meta	2802	-0.0862873	0.185314	0.641483	0.680824
GN7	cg02962944	7	127912035	ENSG00000128595	7	128379346	128411861	CALU	LL	727	0.0471924	0.0963478	0.624266	1	LLS	586	-0.0677176	0.127598	0.595619	1	RS	589	0.0953975	0.0874643	0.275404	1	NTR	900	-0.1236	0.213535	0.562707	1	meta	2802	0.0332016	0.0557455	0.551448	0.6684
GN7	cg20372230	7	127911967	ENSG00000197157	7	127292234	127732661	SND1	LL	727	-0.0700096	0.0782039	0.37067	1	LLS	586	0.0595203	0.141412	0.673829	1	RS	589	-0.0938378	0.0836977	0.262223	1	NTR	900	0.0881481	0.138154	0.523447	1	meta	2802	-0.042206	0.0494675	0.393545	0.545538
GN7	cg20372230	7	127911967	ENSG00000128594	7	127667124	127672160	LRRC4	LL	727	-0.109056	0.144295	0.449776	1	LLS	586	-0.269359	0.250214	0.281697	1	RS	589	-0.214909	0.157478	0.17235	1	NTR	900	-0.235508	0.220599	0.285708	1	meta	2802	-0.184551	0.0894878	0.0391793	0.1008
GN7	cg20372230	7	127911967	ENSG00000174697	7	127881337	127897681	LEP	LL	727	-2.04683	0.608943	0.000775831	0.013965	LLS	586	-2.16895	0.733208	0.00309472	0.055705	RS	589	-4.31763	0.782304	3.40716e-08	6.13288e-07	NTR	900	-2.55435	0.60388	2.33792e-05	0.000420826	meta	2802	-2.70225	0.475851	1.3567e-08	2.448e-07
GN7	cg20372230	7	127911967	ENSG00000106344	7	127937738	127983962	RBM28	LL	727	0.195582	0.0946104	0.0387118	0.696812	LLS	586	0.434215	0.115806	0.000177186	0.00318935	RS	589	0.171232	0.106688	0.108499	1	NTR	900	0.246003	0.149147	0.0990666	1	meta	2802	0.253632	0.0612556	3.46469e-05	0.0003114
GN7	cg20372230	7	127911967	ENSG00000242261	7	127946702	127947731		LL	727	-0.0327159	0.167792	0.84541	1	LLS	586	-0.404743	0.221231	0.0673249	1	RS	589	-0.192702	0.174595	0.26972	1	NTR	900	-0.315599	0.233624	0.176732	1	meta	2802	-0.201122	0.0966389	0.0374186	0.1008
GN7	cg20372230	7	127911967	ENSG00000224940	7	127990379	128001739	PRRT4	LL	727	0.14537	0.329805	0.659376	1	LLS	586	0.385545	0.454417	0.396194	1	RS	589	0.384618	0.355906	0.279843	1	NTR	900	-0.779931	0.473579	0.0995813	1	meta	2802	0.0902389	0.225453	0.688968	0.729529
GN7	cg20372230	7	127911967	ENSG00000106348	7	128032331	128050306	IMPDH1	LL	727	-0.215388	0.0966953	0.0259146	0.466463	LLS	586	-0.196349	0.189029	0.298934	1	RS	589	-0.177193	0.0913687	0.0524633	0.944339	NTR	900	-0.259292	0.238717	0.277395	1	meta	2802	-0.199457	0.0606036	0.000997727	0.005988
GN7	cg20372230	7	127911967	ENSG00000135245	7	128095903	128098472	HILPDA	LL	727	-0.0373506	0.203533	0.854397	1	LLS	586	0.359529	0.249258	0.149191	1	RS	589	0.351883	0.215666	0.102762	1	NTR	900	-0.307671	0.291035	0.290439	1	meta	2802	0.11347	0.146816	0.439599	0.565714
GN7	cg20372230	7	127911967	ENSG00000240758	7	128095991	128109251		LL	727	-0.690542	0.532126	0.194389	1	LLS	586	0.709787	0.596048	0.233723	1	RS	589	0.15137	0.543831	0.780751	1	NTR	900	-0.407163	0.888201	0.646655	1	meta	2802	-0.0378375	0.339376	0.911227	0.911
GN7	cg20372230	7	127911967	ENSG00000165055	7	128116783	128146656	METTL2B	LL	727	0.0841768	0.0968197	0.384618	1	LLS	586	0.10883	0.13439	0.418047	1	RS	589	-0.0552136	0.109296	0.613435	1	NTR	900	0.170815	0.140955	0.225573	1	meta	2802	0.0641049	0.0581148	0.269996	0.423
GN7	cg20372230	7	127911967	ENSG00000242588	7	128171752	128269512		LL	727	-0.461045	0.251809	0.0671109	1	LLS	586	-0.440499	0.501978	0.380201	1	RS	589	0.183295	0.292882	0.531425	1	NTR	900	0.492513	0.566392	0.38454	1	meta	2802	-0.122001	0.225798	0.588983	0.662625
GN7	cg20372230	7	127911967	ENSG00000213280	7	128210295	128210742		LL	727	0.268466	0.385031	0.48564	1	LLS	586	0.579264	0.508214	0.254368	1	RS	589	0.671047	0.470456	0.15376	1	NTR	900	0.55185	0.546587	0.312673	1	meta	2802	0.483307	0.232605	0.0377278	0.1008
GN7	cg20372230	7	127911967	ENSG00000243302	7	128291239	128292388		LL	727	-0.368497	0.161186	0.022245	0.40041	LLS	586	-0.38711	0.258312	0.133974	1	RS	589	0.0374004	0.165168	0.820861	1	NTR	900	0.0539593	0.261378	0.836446	1	meta	2802	-0.168323	0.126401	0.182974	0.3294
GN7	cg20372230	7	127911967	ENSG00000230715	7	128292895	128293719		LL	727	-0.560321	0.197186	0.00448894	0.0808009	LLS	586	-0.282036	0.254395	0.267579	1	RS	589	-0.195519	0.20605	0.342675	1	NTR	900	0.152654	0.275881	0.580035	1	meta	2802	-0.256826	0.142365	0.0712327	0.1602
GN7	cg20372230	7	127911967	ENSG00000229413	7	128293740	128293989		LL	727	-0.58491	0.277986	0.0353697	0.636654	LLS	586	-0.553865	0.326082	0.0894048	1	RS	589	-0.487429	0.313503	0.119998	1	NTR	900	0.0857449	0.331613	0.795968	1	meta	2802	-0.407504	0.15502	0.00857066	0.038565
GN7	cg20372230	7	127911967	ENSG00000243679	7	128294023	128294776		LL	727	-0.594573	0.195061	0.00230266	0.0414479	LLS	586	-0.142388	0.241427	0.555341	1	RS	589	-0.0596426	0.207878	0.77418	1	NTR	900	0.222042	0.305175	0.466865	1	meta	2802	-0.183108	0.17006	0.281604	0.423
GN7	cg20372230	7	127911967	ENSG00000205085	7	128312342	128326929	FAM71F2	LL	727	-0.115629	0.228865	0.613398	1	LLS	586	-0.322227	0.321369	0.316021	1	RS	589	-0.498579	0.261701	0.0567608	1	NTR	900	0.172461	0.336526	0.608318	1	meta	2802	-0.212326	0.138402	0.124999	0.25
GN7	cg20372230	7	127911967	ENSG00000128595	7	128379346	128411861	CALU	LL	727	0.0690281	0.0854126	0.418991	1	LLS	586	0.00112672	0.11845	0.99241	1	RS	589	0.0491645	0.0820702	0.549137	1	NTR	900	-0.202188	0.203724	0.320973	1	meta	2802	0.0314248	0.0512377	0.539669	0.648
GN8	cg11216554	10	124638983	ENSG00000107679	10	124134212	124191867	PLEKHA1	LL	727	-0.0407253	0.109726	0.710521	1	LLS	586	0.152102	0.176288	0.388247	1	RS	589	-0.0996652	0.0784654	0.204021	1	NTR	900	-0.380006	0.347549	0.274224	1	meta	2802	-0.0623288	0.0591379	0.291903	0.5256
GN8	cg11216554	10	124638983	ENSG00000166033	10	124221041	124274424	HTRA1	LL	727	0.513127	0.354563	0.147838	1	LLS	586	-0.386645	0.468772	0.409483	1	RS	589	-0.0619076	0.297997	0.835427	1	NTR	900	0.165828	0.423581	0.695434	1	meta	2802	0.086888	0.184617	0.637899	0.702
GN8	cg11216554	10	124638983	ENSG00000138161	10	124591665	124639146	CUZD1	LL	727	-1.72184	0.150223	2.04846e-30	1.84361e-29	LLS	586	-1.52298	0.179781	2.42698e-17	2.18429e-16	RS	589	-1.96896	0.130853	3.60581e-51	3.24523e-50	NTR	900	-2.48082	0.305601	4.74642e-16	4.27178e-15	meta	2802	-1.86895	0.16664	3.42184e-29	3.078e-28
GN8	cg11216554	10	124638983	ENSG00000255624	10	124639246	124658230		LL	727	-0.967438	0.291342	0.000898167	0.00808351	LLS	586	-0.573255	0.336685	0.0886344	0.79771	RS	589	-0.843768	0.232761	0.000288913	0.00260022	NTR	900	-1.87752	0.632577	0.00299692	0.0269723	meta	2802	-0.883568	0.155122	1.22681e-08	5.535e-08
GN8	cg11216554	10	124638983	ENSG00000119965	10	124690419	124713919	C10orf88	LL	727	0.0322795	0.112124	0.77343	1	LLS	586	0.0465327	0.147245	0.751986	1	RS	589	0.0326153	0.0817676	0.689983	1	NTR	900	0.0909014	0.251845	0.718143	1	meta	2802	0.0378873	0.058621	0.518079	0.702
GN8	cg11216554	10	124638983	ENSG00000179988	10	124713897	124757029	PSTK	LL	727	0.0251735	0.118514	0.831787	1	LLS	586	0.15239	0.14899	0.306394	1	RS	589	0.171376	0.105649	0.104775	0.942978	NTR	900	-0.165046	0.200878	0.41129	1	meta	2802	0.0863792	0.0658513	0.189611	0.459
GN8	cg11216554	10	124638983	ENSG00000095574	10	124750322	124768333	IKZF5	LL	727	-0.0962816	0.0987714	0.329663	1	LLS	586	-0.00246505	0.181254	0.989149	1	RS	589	0.0156382	0.0663293	0.813614	1	NTR	900	-0.071107	0.264611	0.788143	1	meta	2802	-0.0197728	0.051673	0.701977	0.702
GN8	cg11216554	10	124638983	ENSG00000196177	10	124768495	124817827	ACADSB	LL	727	0.00900367	0.110584	0.935108	1	LLS	586	0.13349	0.154584	0.387839	1	RS	589	0.0181055	0.0690136	0.793054	1	NTR	900	-0.139651	0.32544	0.66784	1	meta	2802	0.0256699	0.0539932	0.634482	0.702
GN8	cg11216554	10	124638983	ENSG00000154473	10	124913793	124924886	BUB3	LL	727	0.0971542	0.046775	0.0377965	0.340169	LLS	586	-0.0313089	0.0709418	0.658973	1	RS	589	0.0355461	0.0423457	0.40123	1	NTR	900	-0.0470718	0.0924476	0.610632	1	meta	2802	0.0375877	0.0295807	0.203841	0.459
GN8	cg11218091	10	124638976	ENSG00000107679	10	124134212	124191867	PLEKHA1	LL	727	-0.0757733	0.130716	0.562132	1	LLS	586	0.115358	0.219927	0.599912	1	RS	589	-0.107832	0.103825	0.298993	1	NTR	900	-0.513326	0.420786	0.222495	1	meta	2802	-0.0841793	0.0750498	0.262013	0.393
GN8	cg11218091	10	124638976	ENSG00000166033	10	124221041	124274424	HTRA1	LL	727	0.93146	0.42195	0.0272781	0.245502	LLS	586	-0.0536211	0.58081	0.926443	1	RS	589	0.214767	0.389736	0.581594	1	NTR	900	0.139996	0.511976	0.784513	1	meta	2802	0.369911	0.229539	0.107062	0.321
GN8	cg11218091	10	124638976	ENSG00000138161	10	124591665	124639146	CUZD1	LL	727	-1.85735	0.186368	2.14642e-23	1.93178e-22	LLS	586	-1.76913	0.222283	1.73569e-15	1.56212e-14	RS	589	-2.66596	0.166266	7.36099e-58	6.62489e-57	NTR	900	-2.91511	0.372961	5.44745e-15	4.9027e-14	meta	2802	-2.26695	0.276455	2.40203e-16	2.16e-15
GN8	cg11218091	10	124638976	ENSG00000255624	10	124639246	124658230		LL	727	-1.12819	0.347353	0.00116239	0.0104615	LLS	586	-0.861581	0.411096	0.0360987	0.324888	RS	589	-1.08084	0.302559	0.000353813	0.00318432	NTR	900	-2.40027	0.767198	0.00175628	0.0158065	meta	2802	-1.13067	0.193066	4.73126e-09	2.1285e-08
GN8	cg11218091	10	124638976	ENSG00000119965	10	124690419	124713919	C10orf88	LL	727	0.038468	0.133449	0.773148	1	LLS	586	0.0570745	0.181868	0.753654	1	RS	589	0.114158	0.109047	0.295161	1	NTR	900	-0.0529268	0.304971	0.862221	1	meta	2802	0.0712712	0.0742816	0.337321	0.397125
GN8	cg11218091	10	124638976	ENSG00000179988	10	124713897	124757029	PSTK	LL	727	0.129776	0.140737	0.356468	1	LLS	586	0.176057	0.183091	0.336259	1	RS	589	0.0857431	0.13982	0.539719	1	NTR	900	-0.0463333	0.243419	0.84904	1	meta	2802	0.103864	0.0821033	0.205856	0.3708
GN8	cg11218091	10	124638976	ENSG00000095574	10	124750322	124768333	IKZF5	LL	727	-0.0752385	0.11796	0.523582	1	LLS	586	-0.107271	0.224062	0.632111	1	RS	589	0.0678418	0.087672	0.439041	1	NTR	900	-0.141878	0.319639	0.657136	1	meta	2802	-0.000459195	0.0656993	0.994423	0.994
GN8	cg11218091	10	124638976	ENSG00000196177	10	124768495	124817827	ACADSB	LL	727	0.0445198	0.131475	0.734897	1	LLS	586	0.200837	0.192798	0.297552	1	RS	589	0.0569707	0.0910213	0.531377	1	NTR	900	-0.204449	0.393457	0.603327	1	meta	2802	0.063867	0.0686939	0.35251	0.397125
GN8	cg11218091	10	124638976	ENSG00000154473	10	124913793	124924886	BUB3	LL	727	0.113632	0.0556867	0.0412955	0.37166	LLS	586	-0.0446031	0.0876302	0.610758	1	RS	589	0.0923133	0.0558115	0.0981235	0.883112	NTR	900	-0.0838276	0.11188	0.4537	1	meta	2802	0.0541485	0.0411893	0.188636	0.3708
GN8	cg12474023	10	124639132	ENSG00000107679	10	124134212	124191867	PLEKHA1	LL	727	-0.0730818	0.26201	0.7803	1	LLS	586	0.127858	0.380342	0.736747	1	RS	589	-0.46491	0.197997	0.0188712	0.169841	NTR	900	-0.783138	0.764102	0.305405	1	meta	2802	-0.257064	0.165526	0.120419	0.27
GN8	cg12474023	10	124639132	ENSG00000166033	10	124221041	124274424	HTRA1	LL	727	0.734954	0.844691	0.384254	1	LLS	586	-1.05583	0.992986	0.28765	1	RS	589	0.0744182	0.756028	0.921588	1	NTR	900	-0.0113205	0.936929	0.99036	1	meta	2802	0.0144338	0.434191	0.973481	0.973
GN8	cg12474023	10	124639132	ENSG00000138161	10	124591665	124639146	CUZD1	LL	727	-1.82316	0.390319	2.99829e-06	2.69846e-05	LLS	586	-0.767059	0.413151	0.0633674	0.570306	RS	589	-2.59738	0.372727	3.20099e-12	2.88089e-11	NTR	900	-2.5904	0.695566	0.00019597	0.00176373	meta	2802	-1.90022	0.440554	1.60877e-05	0.0001449
GN8	cg12474023	10	124639132	ENSG00000255624	10	124639246	124658230		LL	727	-0.986636	0.706986	0.162849	1	LLS	586	-0.531518	0.711044	0.454752	1	RS	589	-1.20043	0.578747	0.0380623	0.342561	NTR	900	-2.18785	1.40764	0.120122	1	meta	2802	-1.03274	0.36591	0.00476686	0.021465
GN8	cg12474023	10	124639132	ENSG00000119965	10	124690419	124713919	C10orf88	LL	727	-0.0810589	0.265386	0.760033	1	LLS	586	0.293284	0.313261	0.349156	1	RS	589	-0.0215273	0.207587	0.917406	1	NTR	900	-0.228311	0.557947	0.682394	1	meta	2802	0.0119033	0.140294	0.932384	0.973
GN8	cg12474023	10	124639132	ENSG00000179988	10	124713897	124757029	PSTK	LL	727	0.155818	0.281784	0.580284	1	LLS	586	-0.0165495	0.317239	0.958395	1	RS	589	0.320556	0.269629	0.234487	1	NTR	900	-0.290266	0.446101	0.515257	1	meta	2802	0.114951	0.155585	0.460013	0.72
GN8	cg12474023	10	124639132	ENSG00000095574	10	124750322	124768333	IKZF5	LL	727	0.126605	0.232768	0.586501	1	LLS	586	-0.207272	0.388926	0.594078	1	RS	589	0.0521004	0.168455	0.757106	1	NTR	900	-0.188202	0.584899	0.747629	1	meta	2802	0.0356209	0.125758	0.776986	0.973
GN8	cg12474023	10	124639132	ENSG00000196177	10	124768495	124817827	ACADSB	LL	727	0.0637809	0.261637	0.807404	1	LLS	586	0.213913	0.331909	0.519255	1	RS	589	0.0926783	0.175543	0.597532	1	NTR	900	-0.258893	0.719803	0.719092	1	meta	2802	0.0926748	0.13123	0.480064	0.72
GN8	cg12474023	10	124639132	ENSG00000154473	10	124913793	124924886	BUB3	LL	727	0.0602321	0.11173	0.589826	1	LLS	586	0.271926	0.150405	0.0706126	0.635514	RS	589	0.0947278	0.107224	0.376987	1	NTR	900	0.146335	0.203655	0.472424	1	meta	2802	0.121551	0.0651771	0.0621917	0.1866
GN8	cg14374521	10	124638874	ENSG00000107679	10	124134212	124191867	PLEKHA1	LL	727	-0.113064	0.132472	0.393384	1	LLS	586	0.232878	0.209152	0.26552	1	RS	589	-0.185764	0.100109	0.0635075	0.571567	NTR	900	-0.579941	0.394601	0.141646	1	meta	2802	-0.125531	0.0734874	0.0875985	0.1971
GN8	cg14374521	10	124638874	ENSG00000166033	10	124221041	124274424	HTRA1	LL	727	0.620208	0.427573	0.14691	1	LLS	586	-0.147534	0.548087	0.787791	1	RS	589	0.105108	0.378206	0.781081	1	NTR	900	0.0629601	0.48139	0.895943	1	meta	2802	0.194371	0.223021	0.383462	0.5745
GN8	cg14374521	10	124638874	ENSG00000138161	10	124591665	124639146	CUZD1	LL	727	-2.30434	0.181078	4.25451e-37	3.82906e-36	LLS	586	-1.91117	0.207994	3.98079e-20	3.58271e-19	RS	589	-2.54573	0.163703	1.56877e-54	1.41189e-53	NTR	900	-2.90775	0.34541	3.82185e-17	3.43967e-16	meta	2802	-2.37269	0.183567	3.23287e-38	2.907e-37
GN8	cg14374521	10	124638874	ENSG00000255624	10	124639246	124658230		LL	727	-0.95919	0.356128	0.00707307	0.0636576	LLS	586	-0.340764	0.388968	0.380991	1	RS	589	-0.843131	0.295872	0.00437678	0.039391	NTR	900	-1.25648	0.724304	0.0827861	0.745075	meta	2802	-0.785	0.18958	3.4619e-05	0.0001557
GN8	cg14374521	10	124638874	ENSG00000119965	10	124690419	124713919	C10orf88	LL	727	-0.103396	0.135464	0.4453	1	LLS	586	0.0824569	0.172639	0.632915	1	RS	589	-0.0120409	0.104724	0.908463	1	NTR	900	-0.0580936	0.286948	0.839562	1	meta	2802	-0.0244096	0.0722869	0.735607	0.828
GN8	cg14374521	10	124638874	ENSG00000179988	10	124713897	124757029	PSTK	LL	727	0.121443	0.143543	0.397532	1	LLS	586	0.18318	0.17312	0.290005	1	RS	589	0.0888232	0.134737	0.509745	1	NTR	900	-0.0331206	0.228998	0.885001	1	meta	2802	0.104241	0.0800506	0.19285	0.3474
GN8	cg14374521	10	124638874	ENSG00000095574	10	124750322	124768333	IKZF5	LL	727	-0.0324583	0.1196	0.786092	1	LLS	586	0.143646	0.212932	0.499923	1	RS	589	0.0388289	0.0846373	0.646401	1	NTR	900	-0.284209	0.300359	0.344031	1	meta	2802	0.0130607	0.0641967	0.838785	0.839
GN8	cg14374521	10	124638874	ENSG00000196177	10	124768495	124817827	ACADSB	LL	727	0.0380682	0.133857	0.776109	1	LLS	586	0.192657	0.181407	0.288229	1	RS	589	-0.000426476	0.0879967	0.996133	1	NTR	900	-0.326724	0.369904	0.377093	1	meta	2802	0.0248645	0.0670179	0.710628	0.828
GN8	cg14374521	10	124638874	ENSG00000154473	10	124913793	124924886	BUB3	LL	727	0.0788661	0.0571134	0.16732	1	LLS	586	-0.00494152	0.0834704	0.952792	1	RS	589	0.100111	0.0534817	0.0612253	0.551028	NTR	900	-0.00744233	0.104674	0.943318	1	meta	2802	0.0648605	0.0335017	0.0528632	0.1587
GN8	cg14708218	10	124638991	ENSG00000107679	10	124134212	124191867	PLEKHA1	LL	727	-0.144602	0.128318	0.259782	1	LLS	586	0.246512	0.199775	0.217224	1	RS	589	-0.17122	0.094816	0.0709479	0.638531	NTR	900	-0.265928	0.381478	0.48574	1	meta	2802	-0.110634	0.0747097	0.138645	0.2502
GN8	cg14708218	10	124638991	ENSG00000166033	10	124221041	124274424	HTRA1	LL	727	0.782429	0.416745	0.0604526	0.544073	LLS	586	-0.710139	0.523036	0.174551	1	RS	589	0.374025	0.355438	0.292666	1	NTR	900	0.195583	0.46641	0.674969	1	meta	2802	0.228254	0.277257	0.410361	0.504
GN8	cg14708218	10	124638991	ENSG00000138161	10	124591665	124639146	CUZD1	LL	727	-1.76577	0.185015	1.37487e-21	1.23739e-20	LLS	586	-1.16792	0.210987	3.103e-08	2.7927e-07	RS	589	-1.95221	0.166556	9.94648e-32	8.95183e-31	NTR	900	-2.09547	0.342778	9.7656e-10	8.78904e-09	meta	2802	-1.72311	0.198896	4.57859e-18	4.122e-17
GN8	cg14708218	10	124638991	ENSG00000255624	10	124639246	124658230		LL	727	-0.994778	0.34431	0.00386236	0.0347612	LLS	586	-0.745987	0.372014	0.0449346	0.404411	RS	589	-1.03867	0.276719	0.000174366	0.00156929	NTR	900	-1.71614	0.696168	0.0136964	0.123268	meta	2802	-1.00335	0.180235	2.59298e-08	1.1655e-07
GN8	cg14708218	10	124638991	ENSG00000119965	10	124690419	124713919	C10orf88	LL	727	-0.00185769	0.131675	0.988744	1	LLS	586	0.0395853	0.164707	0.810068	1	RS	589	0.0992694	0.0990627	0.316302	1	NTR	900	0.0689223	0.277736	0.804012	1	meta	2802	0.0590308	0.0691048	0.392982	0.504
GN8	cg14708218	10	124638991	ENSG00000179988	10	124713897	124757029	PSTK	LL	727	0.246211	0.139311	0.0771698	0.694528	LLS	586	0.127729	0.165991	0.441601	1	RS	589	0.174516	0.127822	0.172157	1	NTR	900	-0.0127082	0.22192	0.954335	1	meta	2802	0.163854	0.0768481	0.0329924	0.099
GN8	cg14708218	10	124638991	ENSG00000095574	10	124750322	124768333	IKZF5	LL	727	-0.084912	0.116339	0.465473	1	LLS	586	-0.114406	0.202569	0.572226	1	RS	589	-0.0137476	0.0798224	0.863259	1	NTR	900	0.039175	0.293972	0.893987	1	meta	2802	-0.0403566	0.0612253	0.5098	0.51
GN8	cg14708218	10	124638991	ENSG00000196177	10	124768495	124817827	ACADSB	LL	727	-0.0240152	0.129539	0.852924	1	LLS	586	0.244962	0.173164	0.15718	1	RS	589	0.0351384	0.0836582	0.674468	1	NTR	900	0.00953053	0.358814	0.97881	1	meta	2802	0.0485762	0.0640719	0.44836	0.504
GN8	cg14708218	10	124638991	ENSG00000154473	10	124913793	124924886	BUB3	LL	727	0.0436588	0.0553117	0.429923	1	LLS	586	0.0624788	0.0790756	0.42946	1	RS	589	0.0768493	0.0513074	0.13418	1	NTR	900	-0.0147232	0.10152	0.88469	1	meta	2802	0.0539872	0.032213	0.0937491	0.210825
GN8	cg15252215	10	124639110	ENSG00000107679	10	124134212	124191867	PLEKHA1	LL	727	-0.0264273	0.147444	0.857752	1	LLS	586	0.0731981	0.24704	0.767001	1	RS	589	-0.190063	0.126708	0.133612	1	NTR	900	-0.681468	0.463802	0.141749	1	meta	2802	-0.116166	0.0879373	0.1865	0.4185
GN8	cg15252215	10	124639110	ENSG00000166033	10	124221041	124274424	HTRA1	LL	727	0.311714	0.475434	0.512055	1	LLS	586	-0.751186	0.644129	0.243532	1	RS	589	0.448692	0.472435	0.342242	1	NTR	900	-0.200658	0.566058	0.722977	1	meta	2802	0.0659909	0.263199	0.802026	0.90225
GN8	cg15252215	10	124639110	ENSG00000138161	10	124591665	124639146	CUZD1	LL	727	-1.54329	0.2152	7.4228e-13	6.68052e-12	LLS	586	-1.36009	0.263855	2.54043e-07	2.28639e-06	RS	589	-2.83199	0.211118	4.98825e-41	4.48942e-40	NTR	900	-2.88933	0.411987	2.32995e-12	2.09696e-11	meta	2802	-2.13256	0.407054	1.61433e-07	7.245e-07
GN8	cg15252215	10	124639110	ENSG00000255624	10	124639246	124658230		LL	727	-1.25592	0.393568	0.00141723	0.0127551	LLS	586	-1.17237	0.458322	0.010529	0.0947613	RS	589	-0.972898	0.367624	0.00813416	0.0732075	NTR	900	-2.46881	0.845119	0.00348622	0.031376	meta	2802	-1.21627	0.223518	5.28457e-08	4.752e-07
GN8	cg15252215	10	124639110	ENSG00000119965	10	124690419	124713919	C10orf88	LL	727	-0.0657013	0.149361	0.660022	1	LLS	586	-0.0669895	0.203242	0.741699	1	RS	589	0.0441984	0.131951	0.737655	1	NTR	900	-0.214181	0.336878	0.524919	1	meta	2802	-0.0289442	0.085977	0.73638	0.90225
GN8	cg15252215	10	124639110	ENSG00000179988	10	124713897	124757029	PSTK	LL	727	0.0726043	0.15857	0.647046	1	LLS	586	0.11113	0.205401	0.58848	1	RS	589	0.0963159	0.170244	0.571563	1	NTR	900	-0.208005	0.269089	0.439523	1	meta	2802	0.0534242	0.0945814	0.572177	0.90225
GN8	cg15252215	10	124639110	ENSG00000095574	10	124750322	124768333	IKZF5	LL	727	0.00451954	0.131519	0.972587	1	LLS	586	-0.247036	0.252143	0.327211	1	RS	589	0.0545309	0.106779	0.609569	1	NTR	900	-0.326479	0.353435	0.355626	1	meta	2802	-0.00859843	0.0768655	0.910932	0.911
GN8	cg15252215	10	124639110	ENSG00000196177	10	124768495	124817827	ACADSB	LL	727	0.105872	0.147496	0.472881	1	LLS	586	-0.0230593	0.215919	0.91495	1	RS	589	0.0161222	0.110981	0.884498	1	NTR	900	-0.234023	0.435017	0.590603	1	meta	2802	0.0288795	0.0806111	0.720151	0.90225
GN8	cg15252215	10	124639110	ENSG00000154473	10	124913793	124924886	BUB3	LL	727	0.0953065	0.062394	0.126638	1	LLS	586	0.101677	0.0983459	0.301198	1	RS	589	0.0789924	0.0676444	0.242904	1	NTR	900	-0.100987	0.123945	0.415202	1	meta	2802	0.070936	0.0394282	0.072	0.216
GN8	cg18195080	10	124639012	ENSG00000107679	10	124134212	124191867	PLEKHA1	LL	727	-0.324767	0.239088	0.17435	1	LLS	586	0.198529	0.402519	0.62186	1	RS	589	-0.243085	0.16709	0.14572	1	NTR	900	-0.53565	0.798415	0.502289	1	meta	2802	-0.229363	0.127982	0.0731086	0.164475
GN8	cg18195080	10	124639012	ENSG00000166033	10	124221041	124274424	HTRA1	LL	727	0.581742	0.766967	0.448153	1	LLS	586	-0.216211	1.05626	0.83781	1	RS	589	0.780755	0.634882	0.218785	1	NTR	900	-0.296845	0.973189	0.760349	1	meta	2802	0.394374	0.403794	0.328732	0.5922
GN8	cg18195080	10	124639012	ENSG00000138161	10	124591665	124639146	CUZD1	LL	727	-2.75969	0.346462	1.64756e-15	1.4828e-14	LLS	586	-2.29992	0.424813	6.165e-08	5.5485e-07	RS	589	-2.50638	0.308921	4.92458e-16	4.43212e-15	NTR	900	-3.74004	0.7246	2.44956e-07	2.2046e-06	meta	2802	-2.63267	0.19516	1.79596e-41	1.62e-40
GN8	cg18195080	10	124639012	ENSG00000255624	10	124639246	124658230		LL	727	-1.27572	0.644159	0.0476537	0.428883	LLS	586	-1.65919	0.742329	0.0254098	0.228688	RS	589	-1.50181	0.492353	0.00228636	0.0205773	NTR	900	-5.78982	1.4652	7.76474e-05	0.000698826	meta	2802	-2.12148	0.745427	0.00442738	0.019935
GN8	cg18195080	10	124639012	ENSG00000119965	10	124690419	124713919	C10orf88	LL	727	-0.131347	0.242559	0.588161	1	LLS	586	-0.206005	0.330003	0.532463	1	RS	589	0.187753	0.176006	0.286089	1	NTR	900	0.0683081	0.580508	0.90633	1	meta	2802	0.0348281	0.127591	0.784878	0.785
GN8	cg18195080	10	124639012	ENSG00000179988	10	124713897	124757029	PSTK	LL	727	0.453804	0.255936	0.076209	0.685881	LLS	586	0.231761	0.332883	0.486289	1	RS	589	0.458522	0.223446	0.0401644	0.36148	NTR	900	-0.130483	0.462055	0.777639	1	meta	2802	0.358993	0.142852	0.0119693	0.036
GN8	cg18195080	10	124639012	ENSG00000095574	10	124750322	124768333	IKZF5	LL	727	-0.161812	0.214565	0.450766	1	LLS	586	-0.435343	0.408708	0.286799	1	RS	589	-0.00603526	0.141542	0.965989	1	NTR	900	0.22991	0.609235	0.705895	1	meta	2802	-0.0722481	0.111583	0.517318	0.610875
GN8	cg18195080	10	124639012	ENSG00000196177	10	124768495	124817827	ACADSB	LL	727	-0.0479694	0.239297	0.841121	1	LLS	586	0.10939	0.349569	0.754335	1	RS	589	0.152302	0.147224	0.300907	1	NTR	900	-0.0455227	0.748921	0.951531	1	meta	2802	0.0951929	0.11659	0.414229	0.610875
GN8	cg18195080	10	124639012	ENSG00000154473	10	124913793	124924886	BUB3	LL	727	-0.0254512	0.102377	0.803668	1	LLS	586	0.0522544	0.159405	0.743055	1	RS	589	0.0953723	0.0907557	0.293319	1	NTR	900	-0.0480585	0.212532	0.821106	1	meta	2802	0.0364457	0.0599423	0.543179	0.610875
GN9	cg00469015	15	69744684	ENSG00000212766	15	69365266	69388160	LINC00277	LL	727	-1.57802	0.676441	0.0196573	0.137601	LLS	586	-1.7528	0.755043	0.020262	0.141834	RS	589	0.031734	0.651159	0.961131	1	NTR	900	0.675981	0.80745	0.402491	1	meta	2802	-0.673536	0.58287	0.247865	0.821333
GN9	cg00469015	15	69744684	ENSG00000138604	15	69452923	69564556	GLCE	LL	727	0.0832072	0.103657	0.422137	1	LLS	586	0.041872	0.132224	0.75149	1	RS	589	-0.0768259	0.0916835	0.402061	1	NTR	900	0.213326	0.246886	0.387552	1	meta	2802	0.0157518	0.0591687	0.790071	0.971
GN9	cg00469015	15	69744684	ENSG00000137819	15	69591286	69700119	PAQR5	LL	727	-0.0740046	0.578648	0.898234	1	LLS	586	-0.828053	0.713952	0.246123	1	RS	589	-0.14049	0.541073	0.795133	1	NTR	900	0.109302	0.808979	0.892524	1	meta	2802	-0.218192	0.317947	0.492554	0.86275
GN9	cg00469015	15	69744684	ENSG00000137807	15	69706585	69740764	KIF23	LL	727	0.00895289	0.200502	0.964384	1	LLS	586	-0.125967	0.26474	0.634206	1	RS	589	-0.143425	0.19988	0.473033	1	NTR	900	0.608872	0.354127	0.0855484	0.598839	meta	2802	-0.00428667	0.117731	0.970955	0.971
GN9	cg00469015	15	69744684	ENSG00000137818	15	69745123	69748255	RPLP1	LL	727	-0.202566	0.0843211	0.0162917	0.114042	LLS	586	-0.253105	0.181991	0.164299	1	RS	589	-0.306951	0.0818755	0.00017754	0.00124278	NTR	900	-0.607032	0.264101	0.0215341	0.150739	meta	2802	-0.271047	0.0546905	7.19558e-07	5.04e-06
GN9	cg00469015	15	69744684	ENSG00000259641	15	69884468	69988089		LL	727	-0.404545	0.290938	0.164381	1	LLS	586	0.184637	0.371953	0.619613	1	RS	589	-0.3681	0.34601	0.287401	1	NTR	900	0.309383	0.490466	0.528175	1	meta	2802	-0.165862	0.178028	0.351512	0.821333
GN9	cg00469015	15	69744684	ENSG00000259703	15	70127573	70135459	LINC00593	LL	727	-0.336059	0.292779	0.251041	1	LLS	586	0.346334	0.386266	0.369921	1	RS	589	-0.167701	0.307631	0.58566	1	NTR	900	0.734019	0.493143	0.136632	0.956427	meta	2802	0.0319504	0.216027	0.882421	0.971
GN9	cg04774597	15	69744390	ENSG00000212766	15	69365266	69388160	LINC00277	LL	727	-1.4625	0.671978	0.0295246	0.206672	LLS	586	-1.46351	0.787146	0.0629897	0.440928	RS	589	0.640066	0.648287	0.323486	1	NTR	900	0.429881	0.893895	0.630582	1	meta	2802	-0.476763	0.589837	0.41892	0.73325
GN9	cg04774597	15	69744390	ENSG00000138604	15	69452923	69564556	GLCE	LL	727	0.000314975	0.103852	0.99758	1	LLS	586	0.083696	0.136984	0.541206	1	RS	589	-0.0848294	0.0908827	0.350616	1	NTR	900	0.297809	0.273899	0.276906	1	meta	2802	-0.00645885	0.0597177	0.913872	0.914
GN9	cg04774597	15	69744390	ENSG00000137819	15	69591286	69700119	PAQR5	LL	727	0.339226	0.577324	0.556811	1	LLS	586	-1.20258	0.744893	0.106433	0.745028	RS	589	-0.30717	0.535268	0.566062	1	NTR	900	-0.875068	0.894515	0.327946	1	meta	2802	-0.352771	0.331173	0.286778	0.669667
GN9	cg04774597	15	69744390	ENSG00000137807	15	69706585	69740764	KIF23	LL	727	-0.0366464	0.201212	0.855482	1	LLS	586	-0.150028	0.275864	0.586545	1	RS	589	-0.1252	0.198383	0.527973	1	NTR	900	0.500058	0.392458	0.202603	1	meta	2802	-0.0403051	0.11975	0.736435	0.914
GN9	cg04774597	15	69744390	ENSG00000137818	15	69745123	69748255	RPLP1	LL	727	-0.156439	0.085102	0.0660249	0.462174	LLS	586	-0.327616	0.187327	0.0803091	0.562164	RS	589	-0.305061	0.0813003	0.000175239	0.00122667	NTR	900	-0.696711	0.292865	0.0173621	0.121535	meta	2802	-0.266379	0.0660695	5.53494e-05	0.0003871
GN9	cg04774597	15	69744390	ENSG00000259641	15	69884468	69988089		LL	727	-0.410555	0.290908	0.15816	1	LLS	586	0.0521754	0.387761	0.892963	1	RS	589	-0.51645	0.341751	0.13074	0.91518	NTR	900	0.505704	0.543129	0.351806	1	meta	2802	-0.237083	0.181312	0.191009	0.6685
GN9	cg04774597	15	69744390	ENSG00000259703	15	70127573	70135459	LINC00593	LL	727	-0.206837	0.294878	0.483032	1	LLS	586	-0.0157595	0.401713	0.968706	1	RS	589	-0.00010966	0.305638	0.999714	1	NTR	900	0.480724	0.54618	0.378774	1	meta	2802	-0.0272742	0.177459	0.877852	0.914
GN9	cg07513768	15	69744528	ENSG00000212766	15	69365266	69388160	LINC00277	LL	727	-2.04364	0.832187	0.0140591	0.0984139	LLS	586	-2.09229	0.944393	0.0267271	0.18709	RS	589	0.212783	0.801023	0.790517	1	NTR	900	0.730803	1.02473	0.475743	1	meta	2802	-0.821304	0.728641	0.25967	0.858667
GN9	cg07513768	15	69744528	ENSG00000138604	15	69452923	69564556	GLCE	LL	727	0.0238494	0.127761	0.851917	1	LLS	586	0.105257	0.164137	0.521342	1	RS	589	-0.086509	0.11407	0.44822	1	NTR	900	0.287115	0.313203	0.359298	1	meta	2802	0.00887952	0.0734364	0.903759	0.966
GN9	cg07513768	15	69744528	ENSG00000137819	15	69591286	69700119	PAQR5	LL	727	0.052643	0.708437	0.940765	1	LLS	586	-0.782939	0.893959	0.381133	1	RS	589	-0.305098	0.669391	0.648545	1	NTR	900	-0.0592692	1.02542	0.953908	1	meta	2802	-0.250844	0.394466	0.524837	0.91875
GN9	cg07513768	15	69744528	ENSG00000137807	15	69706585	69740764	KIF23	LL	727	-0.028071	0.247386	0.909658	1	LLS	586	0.0177104	0.330757	0.957298	1	RS	589	-0.00678143	0.247915	0.978177	1	NTR	900	0.682229	0.449472	0.129054	0.903376	meta	2802	0.0635934	0.146333	0.663867	0.9296
GN9	cg07513768	15	69744528	ENSG00000137818	15	69745123	69748255	RPLP1	LL	727	-0.220988	0.10375	0.0331712	0.232198	LLS	586	-0.383084	0.227223	0.0918079	0.642656	RS	589	-0.379584	0.101643	0.000188096	0.00131668	NTR	900	-0.791363	0.333875	0.0177765	0.124436	meta	2802	-0.330956	0.0703012	2.50547e-06	1.757e-05
GN9	cg07513768	15	69744528	ENSG00000259641	15	69884468	69988089		LL	727	-0.659115	0.360019	0.0671339	0.469937	LLS	586	0.345387	0.463169	0.455845	1	RS	589	-0.455305	0.429181	0.288749	1	NTR	900	0.226912	0.62211	0.715301	1	meta	2802	-0.232679	0.258686	0.368405	0.858667
GN9	cg07513768	15	69744528	ENSG00000259703	15	70127573	70135459	LINC00593	LL	727	-0.287133	0.360056	0.425179	1	LLS	586	0.276315	0.478746	0.563829	1	RS	589	-0.188986	0.380588	0.619498	1	NTR	900	0.977135	0.624027	0.117383	0.821682	meta	2802	0.00906412	0.215425	0.966438	0.966
GN9	cg10716823	15	69744850	ENSG00000212766	15	69365266	69388160	LINC00277	LL	727	-2.0522	1.00343	0.0408365	0.285855	LLS	586	-1.85703	1.0996	0.0912534	0.638774	RS	589	-0.275776	0.961761	0.774311	1	NTR	900	0.937224	1.19385	0.432429	1	meta	2802	-0.868231	0.666415	0.19263	0.667333
GN9	cg10716823	15	69744850	ENSG00000138604	15	69452923	69564556	GLCE	LL	727	0.173859	0.153758	0.258168	1	LLS	586	0.0361076	0.191701	0.850599	1	RS	589	-0.116091	0.135831	0.392732	1	NTR	900	0.399917	0.364701	0.272832	1	meta	2802	0.0445149	0.0953492	0.640598	0.8974
GN9	cg10716823	15	69744850	ENSG00000137819	15	69591286	69700119	PAQR5	LL	727	-0.0664926	0.859611	0.938344	1	LLS	586	-1.77892	1.043	0.0880843	0.61659	RS	589	0.088818	0.799436	0.911536	1	NTR	900	0.13946	1.19484	0.907083	1	meta	2802	-0.328052	0.469441	0.484669	0.84875
GN9	cg10716823	15	69744850	ENSG00000137807	15	69706585	69740764	KIF23	LL	727	0.14421	0.297242	0.627562	1	LLS	586	-0.244009	0.386396	0.527713	1	RS	589	-0.0771504	0.296163	0.794479	1	NTR	900	0.438707	0.523877	0.402354	1	meta	2802	0.0216816	0.173918	0.900788	0.901
GN9	cg10716823	15	69744850	ENSG00000137818	15	69745123	69748255	RPLP1	LL	727	-0.230634	0.125734	0.06661	0.46627	LLS	586	-0.281686	0.264088	0.286136	1	RS	589	-0.500518	0.119889	2.98171e-05	0.000208719	NTR	900	-1.16536	0.389464	0.0027696	0.0193872	meta	2802	-0.423727	0.124869	0.000690413	0.00483
GN9	cg10716823	15	69744850	ENSG00000259641	15	69884468	69988089		LL	727	-0.431225	0.431281	0.317374	1	LLS	586	0.204528	0.539531	0.704625	1	RS	589	-0.829158	0.511547	0.105043	0.7353	NTR	900	0.376997	0.72618	0.603656	1	meta	2802	-0.280084	0.262348	0.285698	0.667333
GN9	cg10716823	15	69744850	ENSG00000259703	15	70127573	70135459	LINC00593	LL	727	-0.159075	0.436021	0.715236	1	LLS	586	0.723078	0.561135	0.197537	1	RS	589	-0.366849	0.451857	0.416867	1	NTR	900	0.70833	0.729061	0.331267	1	meta	2802	0.0759879	0.26836	0.777057	0.901
GN9	cg11437810	15	69744829	ENSG00000212766	15	69365266	69388160	LINC00277	LL	727	-1.22573	0.678804	0.0709629	0.49674	LLS	586	-1.24148	0.703565	0.0776389	0.543472	RS	589	0.454415	0.618961	0.462852	1	NTR	900	0.580645	0.745959	0.43634	1	meta	2802	-0.354135	0.504244	0.482487	0.991
GN9	cg11437810	15	69744829	ENSG00000138604	15	69452923	69564556	GLCE	LL	727	0.115671	0.105002	0.270634	1	LLS	586	-0.00868893	0.122682	0.943537	1	RS	589	-0.116558	0.087277	0.181714	1	NTR	900	0.152375	0.2289	0.505614	1	meta	2802	0.000767508	0.0688536	0.991106	0.991
GN9	cg11437810	15	69744829	ENSG00000137819	15	69591286	69700119	PAQR5	LL	727	0.0494527	0.58473	0.9326	1	LLS	586	-0.538737	0.668547	0.42034	1	RS	589	0.0211049	0.516234	0.96739	1	NTR	900	0.0626022	0.747401	0.933247	1	meta	2802	-0.0812215	0.305642	0.790439	0.991
GN9	cg11437810	15	69744829	ENSG00000137807	15	69706585	69740764	KIF23	LL	727	0.0782599	0.202254	0.698802	1	LLS	586	-0.228246	0.247862	0.357124	1	RS	589	-0.0105226	0.190482	0.955946	1	NTR	900	0.254123	0.327149	0.437288	1	meta	2802	0.00363666	0.113499	0.974439	0.991
GN9	cg11437810	15	69744829	ENSG00000137818	15	69745123	69748255	RPLP1	LL	727	-0.128516	0.0858004	0.134173	0.939209	LLS	586	-0.17937	0.169581	0.290181	1	RS	589	-0.267969	0.0788763	0.000680456	0.0047632	NTR	900	-0.46704	0.244801	0.0564119	0.394883	meta	2802	-0.21443	0.0549583	9.55219e-05	0.0006685
GN9	cg11437810	15	69744829	ENSG00000259641	15	69884468	69988089		LL	727	-0.340543	0.294858	0.248115	1	LLS	586	0.0324796	0.348204	0.925683	1	RS	589	-0.599916	0.329492	0.0686478	0.480534	NTR	900	0.104127	0.452571	0.81803	1	meta	2802	-0.25608	0.171896	0.136292	0.476
GN9	cg11437810	15	69744829	ENSG00000259703	15	70127573	70135459	LINC00593	LL	727	-0.186039	0.295525	0.529008	1	LLS	586	0.472096	0.360308	0.190109	1	RS	589	-0.214151	0.293345	0.465371	1	NTR	900	0.60112	0.456507	0.187912	1	meta	2802	0.0822965	0.201305	0.682675	0.991
GN9	cg26218577	15	69744466	ENSG00000212766	15	69365266	69388160	LINC00277	LL	727	-1.71055	0.674481	0.0112094	0.0784655	LLS	586	-2.00206	0.778274	0.0100986	0.0706903	RS	589	0.423192	0.674446	0.530354	1	NTR	900	0.869655	0.87461	0.32006	1	meta	2802	-0.631685	0.719523	0.379986	0.882
GN9	cg26218577	15	69744466	ENSG00000138604	15	69452923	69564556	GLCE	LL	727	0.00702532	0.104366	0.946332	1	LLS	586	0.105121	0.134178	0.433366	1	RS	589	-0.051798	0.0954336	0.587291	1	NTR	900	0.34604	0.267277	0.195428	1	meta	2802	0.0208059	0.0607331	0.731915	0.969
GN9	cg26218577	15	69744466	ENSG00000137819	15	69591286	69700119	PAQR5	LL	727	0.374309	0.57869	0.517748	1	LLS	586	-1.34671	0.731186	0.0655011	0.458507	RS	589	-0.188674	0.558483	0.735489	1	NTR	900	-0.0665968	0.8767	0.939448	1	meta	2802	-0.235347	0.352327	0.504148	0.882
GN9	cg26218577	15	69744466	ENSG00000137807	15	69706585	69740764	KIF23	LL	727	-0.0640451	0.202072	0.751288	1	LLS	586	0.0873593	0.272147	0.74821	1	RS	589	-0.179277	0.20672	0.385809	1	NTR	900	0.583128	0.383717	0.12859	0.900133	meta	2802	-0.00914133	0.121111	0.939834	0.969
GN9	cg26218577	15	69744466	ENSG00000137818	15	69745123	69748255	RPLP1	LL	727	-0.156011	0.0849542	0.0662965	0.464076	LLS	586	-0.303785	0.184267	0.0992273	0.694591	RS	589	-0.344874	0.0843956	4.38122e-05	0.000306686	NTR	900	-0.698672	0.286883	0.0148757	0.10413	meta	2802	-0.288	0.0773478	0.000196519	0.001379
GN9	cg26218577	15	69744466	ENSG00000259641	15	69884468	69988089		LL	727	-0.316301	0.292188	0.279019	1	LLS	586	0.155475	0.378865	0.681534	1	RS	589	-0.390671	0.358411	0.275709	1	NTR	900	0.394763	0.532323	0.458339	1	meta	2802	-0.142359	0.182594	0.435598	0.882
GN9	cg26218577	15	69744466	ENSG00000259703	15	70127573	70135459	LINC00593	LL	727	-0.149457	0.294651	0.611989	1	LLS	586	-0.192381	0.396491	0.627529	1	RS	589	0.0209054	0.318893	0.947731	1	NTR	900	0.716636	0.532932	0.178721	1	meta	2802	-0.00692695	0.178937	0.96912	0.969
GN9	cg26481829	15	69744762	ENSG00000212766	15	69365266	69388160	LINC00277	LL	727	-3.31966	3.08192	0.281418	1	LLS	586	-5.02099	3.27054	0.124731	0.873115	RS	589	3.9138	2.79275	0.16109	1	NTR	900	1.32749	3.24621	0.682587	1	meta	2802	-0.611581	2.10601	0.771512	0.804
GN9	cg26481829	15	69744762	ENSG00000138604	15	69452923	69564556	GLCE	LL	727	0.308948	0.475153	0.515558	1	LLS	586	-0.580013	0.569411	0.308383	1	RS	589	-0.428615	0.389808	0.271526	1	NTR	900	1.5271	0.991188	0.123397	0.863776	meta	2802	-0.0751962	0.30254	0.803709	0.804
GN9	cg26481829	15	69744762	ENSG00000137819	15	69591286	69700119	PAQR5	LL	727	-1.93554	2.65312	0.465675	1	LLS	586	-3.68608	3.11463	0.236622	1	RS	589	0.124329	2.29512	0.956799	1	NTR	900	1.47285	3.24464	0.649878	1	meta	2802	-0.927285	1.37364	0.499638	0.804
GN9	cg26481829	15	69744762	ENSG00000137807	15	69706585	69740764	KIF23	LL	727	-0.633525	0.916895	0.489599	1	LLS	586	-0.268074	1.14739	0.815265	1	RS	589	-0.495959	0.846013	0.55772	1	NTR	900	1.08014	1.42554	0.448627	1	meta	2802	-0.291432	0.510422	0.568024	0.804
GN9	cg26481829	15	69744762	ENSG00000137818	15	69745123	69748255	RPLP1	LL	727	-0.359252	0.388335	0.35491	1	LLS	586	-0.883615	0.783907	0.259661	1	RS	589	-1.06073	0.347038	0.00223927	0.0156749	NTR	900	-2.28164	1.06321	0.0318744	0.223121	meta	2802	-0.858483	0.283957	0.00250044	0.0175
GN9	cg26481829	15	69744762	ENSG00000259641	15	69884468	69988089		LL	727	-0.531962	1.32055	0.68707	1	LLS	586	-0.0444977	1.61125	0.977968	1	RS	589	-2.88025	1.4666	0.0495427	0.346799	NTR	900	0.756445	1.97735	0.70205	1	meta	2802	-0.874047	0.771675	0.257356	0.804
GN9	cg26481829	15	69744762	ENSG00000259703	15	70127573	70135459	LINC00593	LL	727	0.569031	1.33411	0.669725	1	LLS	586	3.18694	1.66908	0.05621	0.39347	RS	589	-1.87912	1.30512	0.149923	1	NTR	900	0.703519	1.99198	0.723957	1	meta	2802	0.480655	1.08439	0.657584	0.804
GN10	cg00647658	16	54227814	ENSG00000103494	16	53631595	53737850	RPGRIP1L	LL	727	0.425066	0.225776	0.0597424	0.238969	LLS	586	0.397244	0.300314	0.185915	0.743658	RS	589	0.123458	0.230641	0.592456	1	NTR	900	0.72876	0.448734	0.104368	0.417473	meta	2802	0.343001	0.135494	0.0113582	0.0228
GN10	cg00647658	16	54227814	ENSG00000140718	16	53737875	54155853	FTO	LL	727	0.229591	0.1126	0.0414505	0.165802	LLS	586	0.302369	0.238171	0.204247	0.816987	RS	589	0.245543	0.123651	0.0470584	0.188234	NTR	900	0.153341	0.306427	0.616782	1	meta	2802	0.238366	0.0761266	0.00174103	0.00696
GN10	cg00647658	16	54227814	ENSG00000260936	16	54073305	54074638	FTO-IT1	LL	727	-0.0709304	0.849084	0.933424	1	LLS	586	1.56605	0.996203	0.115946	0.463785	RS	589	0.969986	0.935621	0.299862	1	NTR	900	0.45361	1.04993	0.665712	1	meta	2802	0.674851	0.474354	0.15483	0.155
GN10	cg00647658	16	54227814	ENSG00000177508	16	54317216	54320675	IRX3	LL	727	1.42344	0.88253	0.106765	0.427062	LLS	586	1.41195	1.06883	0.186495	0.745982	RS	589	0.550349	0.978484	0.573809	1	NTR	900	0.112937	1.12382	0.919952	1	meta	2802	0.932987	0.50028	0.062191	0.0829333
GN10	cg05067427	16	54227914	ENSG00000103494	16	53631595	53737850	RPGRIP1L	LL	727	0.0476882	0.180492	0.791616	1	LLS	586	0.075252	0.239125	0.752991	1	RS	589	0.156505	0.170166	0.357719	1	NTR	900	0.150537	0.358281	0.674366	1	meta	2802	0.103386	0.105112	0.325322	0.325
GN10	cg05067427	16	54227914	ENSG00000140718	16	53737875	54155853	FTO	LL	727	0.0991703	0.0889472	0.264879	1	LLS	586	0.131151	0.18836	0.486254	1	RS	589	0.0557438	0.0927544	0.547851	1	NTR	900	-0.102651	0.24365	0.673533	1	meta	2802	0.0729384	0.0589604	0.216059	0.289333
GN10	cg05067427	16	54227914	ENSG00000260936	16	54073305	54074638	FTO-IT1	LL	727	0.0106947	0.667393	0.987215	1	LLS	586	0.232845	0.788753	0.767836	1	RS	589	0.295099	0.698782	0.672803	1	NTR	900	1.62869	0.83425	0.0509045	0.203618	meta	2802	0.455591	0.369176	0.217174	0.289333
GN10	cg05067427	16	54227914	ENSG00000177508	16	54317216	54320675	IRX3	LL	727	1.08666	0.694118	0.117458	0.469833	LLS	586	1.404	0.849595	0.0984221	0.393688	RS	589	0.945999	0.728441	0.19406	0.776238	NTR	900	1.85645	0.890776	0.0371527	0.148611	meta	2802	1.25995	0.389079	0.0012025	0.0048
GN10	cg27057022	16	54227790	ENSG00000103494	16	53631595	53737850	RPGRIP1L	LL	727	0.422587	0.364848	0.246761	0.987042	LLS	586	0.594545	0.479303	0.214814	0.859254	RS	589	0.100455	0.349868	0.774019	1	NTR	900	1.5004	0.715485	0.0359896	0.143958	meta	2802	0.432698	0.213258	0.0424597	0.085
GN10	cg27057022	16	54227790	ENSG00000140718	16	53737875	54155853	FTO	LL	727	0.342286	0.181958	0.0599555	0.239822	LLS	586	0.64799	0.374497	0.0835777	0.334311	RS	589	0.256035	0.189818	0.177386	0.709542	NTR	900	0.615336	0.47878	0.198716	0.794866	meta	2802	0.356355	0.119995	0.00298047	0.01192
GN10	cg27057022	16	54227790	ENSG00000260936	16	54073305	54074638	FTO-IT1	LL	727	-0.392136	1.36547	0.773975	1	LLS	586	2.52683	1.5852	0.110933	0.443733	RS	589	1.44354	1.41925	0.3091	1	NTR	900	1.39366	1.65258	0.399048	1	meta	2802	1.12538	0.745998	0.131411	0.131
GN10	cg27057022	16	54227790	ENSG00000177508	16	54317216	54320675	IRX3	LL	727	3.80188	1.42168	0.00749051	0.029962	LLS	586	1.55563	1.69471	0.358654	1	RS	589	0.716845	1.4838	0.629015	1	NTR	900	-0.319208	1.76932	0.856828	1	meta	2802	1.58405	0.921065	0.0854691	0.114
GN11	cg03687532	16	54228358	ENSG00000103494	16	53631595	53737850	RPGRIP1L	LL	727	0.0435251	0.209978	0.835788	1	LLS	586	0.030676	0.284202	0.914045	1	RS	589	0.0917267	0.202007	0.649774	1	NTR	900	-0.212736	0.439001	0.627967	1	meta	2802	0.0387755	0.124269	0.755018	0.755
GN11	cg03687532	16	54228358	ENSG00000140718	16	53737875	54155853	FTO	LL	727	0.0306779	0.103305	0.766493	1	LLS	586	0.235567	0.225222	0.295593	1	RS	589	0.0768817	0.110429	0.486299	1	NTR	900	-0.183465	0.297947	0.53805	1	meta	2802	0.0568808	0.0695574	0.413498	0.550667
GN11	cg03687532	16	54228358	ENSG00000260936	16	54073305	54074638	FTO-IT1	LL	727	0.037086	0.776424	0.961903	1	LLS	586	0.0011178	0.948066	0.999059	1	RS	589	0.16406	0.822095	0.841822	1	NTR	900	1.7844	1.02246	0.0809503	0.323801	meta	2802	0.386432	0.43821	0.377863	0.550667
GN11	cg03687532	16	54228358	ENSG00000177508	16	54317216	54320675	IRX3	LL	727	1.38464	0.805637	0.08567	0.34268	LLS	586	2.19851	1.00794	0.0291692	0.116677	RS	589	0.55232	0.858405	0.519948	1	NTR	900	1.00057	1.09135	0.35924	1	meta	2802	1.24679	0.460203	0.00674444	0.02696
GN11	cg05332854	16	54228582	ENSG00000103494	16	53631595	53737850	RPGRIP1L	LL	727	0.000713332	0.256891	0.997784	1	LLS	586	0.311077	0.333177	0.350475	1	RS	589	0.279078	0.230244	0.225476	0.901905	NTR	900	-0.804417	0.533289	0.13145	0.525801	meta	2802	0.112779	0.146586	0.441675	0.589333
GN11	cg05332854	16	54228582	ENSG00000140718	16	53737875	54155853	FTO	LL	727	0.032179	0.126571	0.799312	1	LLS	586	0.324943	0.260533	0.212316	0.849263	RS	589	0.186521	0.124955	0.135513	0.542053	NTR	900	-0.772674	0.363633	0.0335975	0.13439	meta	2802	0.0521921	0.134245	0.697438	0.697
GN11	cg05332854	16	54228582	ENSG00000260936	16	54073305	54074638	FTO-IT1	LL	727	-0.300402	0.94873	0.75152	1	LLS	586	0.670754	1.09512	0.54021	1	RS	589	0.994106	0.947387	0.294034	1	NTR	900	0.584297	1.24844	0.63977	1	meta	2802	0.461554	0.519834	0.374601	0.589333
GN11	cg05332854	16	54228582	ENSG00000177508	16	54317216	54320675	IRX3	LL	727	2.17812	0.98925	0.0276803	0.110721	LLS	586	0.705302	1.18552	0.551891	1	RS	589	0.12547	0.981892	0.89832	1	NTR	900	0.678627	1.33339	0.610788	1	meta	2802	0.9719	0.547747	0.0760037	0.304
GN11	cg07506749	16	54228447	ENSG00000103494	16	53631595	53737850	RPGRIP1L	LL	727	-0.0188347	0.277243	0.945837	1	LLS	586	0.341516	0.378878	0.367382	1	RS	589	0.160894	0.271993	0.554161	1	NTR	900	-0.410739	0.589519	0.485968	1	meta	2802	0.0859757	0.165815	0.604106	0.805333
GN11	cg07506749	16	54228447	ENSG00000140718	16	53737875	54155853	FTO	LL	727	0.0258214	0.136301	0.849745	1	LLS	586	0.561252	0.297847	0.0595157	0.238063	RS	589	0.145455	0.147613	0.324437	1	NTR	900	-0.484105	0.402685	0.229289	0.917155	meta	2802	0.0973626	0.0924006	0.29202	0.584
GN11	cg07506749	16	54228447	ENSG00000260936	16	54073305	54074638	FTO-IT1	LL	727	-0.118767	1.02287	0.907564	1	LLS	586	-0.0726217	1.26115	0.95408	1	RS	589	0.0200338	1.1082	0.985577	1	NTR	900	0.860606	1.37663	0.531871	1	meta	2802	0.106359	0.584561	0.855624	0.856
GN11	cg07506749	16	54228447	ENSG00000177508	16	54317216	54320675	IRX3	LL	727	1.51983	1.06543	0.153727	0.614906	LLS	586	3.26127	1.3469	0.0154641	0.0618562	RS	589	0.285205	1.16052	0.805871	1	NTR	900	0.963507	1.47199	0.512751	1	meta	2802	1.43883	0.615902	0.0194841	0.078
GN11	cg27520536	16	54228323	ENSG00000103494	16	53631595	53737850	RPGRIP1L	LL	727	0.30123	0.343933	0.381117	1	LLS	586	0.410117	0.505024	0.416749	1	RS	589	-0.205774	0.347188	0.553391	1	NTR	900	-0.726519	0.715957	0.310224	1	meta	2802	0.0455353	0.210254	0.828541	0.917
GN11	cg27520536	16	54228323	ENSG00000140718	16	53737875	54155853	FTO	LL	727	0.0110541	0.170924	0.948435	1	LLS	586	0.320818	0.398925	0.421278	1	RS	589	0.184861	0.188237	0.326068	1	NTR	900	-0.551564	0.487381	0.257765	1	meta	2802	0.072512	0.117098	0.535759	0.917
GN11	cg27520536	16	54228323	ENSG00000260936	16	54073305	54074638	FTO-IT1	LL	727	-1.49203	1.28939	0.247208	0.988831	LLS	586	-0.0074809	1.68568	0.996459	1	RS	589	1.19686	1.40838	0.395431	1	NTR	900	0.436674	1.6715	0.793902	1	meta	2802	-0.0773295	0.74217	0.917016	0.917
GN11	cg27520536	16	54228323	ENSG00000177508	16	54317216	54320675	IRX3	LL	727	2.36613	1.33649	0.0766606	0.306642	LLS	586	3.549	1.7879	0.0471431	0.188572	RS	589	1.10589	1.47677	0.453944	1	NTR	900	1.90521	1.78688	0.286323	1	meta	2802	2.15196	0.779821	0.00578808	0.02316
GN12	cg11994674	17	47547767	ENSG00000167083	17	47280153	47287936	GNGT2	LL	727	0.0252033	0.54181	0.962898	1	LLS	586	1.72345	0.838302	0.0397936	0.756078	RS	589	0.155041	0.416557	0.709746	1	NTR	900	0.774431	0.951723	0.415808	1	meta	2802	0.366502	0.292396	0.210045	0.362727
GN12	cg11994674	17	47547767	ENSG00000108798	17	47287589	47300587	ABI3	LL	727	0.200394	0.427438	0.639195	1	LLS	586	1.30283	0.75008	0.0824	1	RS	589	-0.0609088	0.297844	0.837964	1	NTR	900	-1.09461	1.0312	0.288466	1	meta	2802	0.0871646	0.226669	0.700574	0.783471
GN12	cg11994674	17	47547767	ENSG00000173868	17	47300724	47308128	PHOSPHO1	LL	727	-0.455839	0.720507	0.526953	1	LLS	586	-2.60316	1.03052	0.0115349	0.219163	RS	589	-1.18688	0.456367	0.00930305	0.176758	NTR	900	-5.20014	1.50224	0.000537004	0.0102031	meta	2802	-2.00491	0.882908	0.023159	0.12578
GN12	cg11994674	17	47547767	ENSG00000177369	17	47325601	47336024		LL	727	0.841554	1.89355	0.656731	1	LLS	586	-2.15184	1.89856	0.257043	1	RS	589	1.90853	1.35615	0.159336	1	NTR	900	-4.52299	2.53698	0.0746152	1	meta	2802	-0.532171	1.38477	0.700755	0.783471
GN12	cg11994674	17	47547767	ENSG00000198740	17	47366568	47439835	ZNF652	LL	727	-0.206437	0.303492	0.496374	1	LLS	586	-0.664817	0.488577	0.173602	1	RS	589	-0.154285	0.225961	0.494737	1	NTR	900	-1.49604	0.452346	0.000942036	0.0178987	meta	2802	-0.541455	0.293481	0.0650463	0.205833
GN12	cg11994674	17	47547767	ENSG00000248714	17	47438527	47447360		LL	727	1.60668	1.20483	0.182357	1	LLS	586	-0.486118	1.4602	0.739201	1	RS	589	0.944124	0.825903	0.25298	1	NTR	900	-2.66777	2.27365	0.240657	1	meta	2802	0.620041	0.59577	0.297997	0.460071
GN12	cg11994674	17	47547767	ENSG00000262039	17	47448102	47554350		LL	727	0.332086	1.23596	0.788171	1	LLS	586	1.93102	1.29723	0.136601	1	RS	589	1.44191	0.876704	0.100033	1	NTR	900	2.10569	1.98604	0.289033	1	meta	2802	1.34646	0.597247	0.0241678	0.12578
GN12	cg11994674	17	47547767	ENSG00000250948	17	47452742	47457456		LL	727	2.03633	1.34464	0.129925	1	LLS	586	-0.186675	1.34777	0.889841	1	RS	589	0.604719	0.998677	0.544834	1	NTR	900	2.24357	1.98638	0.258697	1	meta	2802	0.931657	0.650989	0.15239	0.361
GN12	cg11994674	17	47547767	ENSG00000167085	17	47481414	47492246	PHB	LL	727	0.651281	0.311051	0.0362771	0.689265	LLS	586	1.35687	0.550658	0.0137363	0.260989	RS	589	0.468049	0.211756	0.027083	0.514577	NTR	900	1.70703	0.712818	0.0166311	0.315991	meta	2802	0.748645	0.21904	0.00063119	0.011989
GN12	cg11994674	17	47547767	ENSG00000064300	17	47572655	47592379	NGFR	LL	727	1.49215	1.35855	0.272056	1	LLS	586	3.24523	1.59585	0.0419976	0.797955	RS	589	0.426368	0.994448	0.668107	1	NTR	900	0.0517002	1.61486	0.97446	1	meta	2802	1.08783	0.655244	0.0968762	0.263014
GN12	cg11994674	17	47547767	ENSG00000121067	17	47676246	47755596	SPOP	LL	727	-0.373442	0.190796	0.0503138	0.955961	LLS	586	-0.653807	0.245504	0.00774188	0.147096	RS	589	-0.137493	0.139819	0.325427	1	NTR	900	0.148637	0.36368	0.682758	1	meta	2802	-0.279199	0.130488	0.0323823	0.12578
GN12	cg11994674	17	47547767	ENSG00000121073	17	47778305	47786376	SLC35B1	LL	727	0.0843787	0.248168	0.733852	1	LLS	586	0.504716	0.346391	0.145097	1	RS	589	0.184759	0.176357	0.294804	1	NTR	900	-0.331008	0.488699	0.4982	1	meta	2802	0.166324	0.128136	0.19428	0.362727
GN12	cg11994674	17	47547767	ENSG00000250751	17	47785696	47797422		LL	727	-1.22118	1.86576	0.512778	1	LLS	586	1.87328	2.0662	0.364602	1	RS	589	0.886959	1.41774	0.531567	1	NTR	900	-2.81901	3.39449	0.406276	1	meta	2802	0.257382	0.950955	0.786655	0.830722
GN12	cg11994674	17	47547767	ENSG00000121104	17	47787694	47866542	FAM117A	LL	727	0.175592	0.319409	0.582498	1	LLS	586	0.786139	0.416013	0.0587986	1	RS	589	0.0193968	0.215595	0.928312	1	NTR	900	-0.0728308	0.501033	0.884426	1	meta	2802	0.155581	0.156031	0.318709	0.460071
GN12	cg11994674	17	47547767	ENSG00000136504	17	47865917	47906458	KAT7	LL	727	-0.288503	0.248331	0.24533	1	LLS	586	0.439764	0.408876	0.282132	1	RS	589	-0.404991	0.165224	0.0142392	0.270546	NTR	900	-0.194914	0.40244	0.628152	1	meta	2802	-0.272798	0.12801	0.0330836	0.12578
GN12	cg11994674	17	47547767	ENSG00000262837	17	47911601	47913816		LL	727	0.397733	1.50062	0.790974	1	LLS	586	2.08808	1.39349	0.134014	1	RS	589	-0.240407	0.938114	0.797745	1	NTR	900	4.78781	1.90512	0.0119666	0.227365	meta	2802	1.38284	1.00987	0.170896	0.361
GN12	cg11994674	17	47547767	ENSG00000176358	17	47915671	47925379	TAC4	LL	727	1.02771	0.986209	0.297374	1	LLS	586	0.506073	1.18566	0.669505	1	RS	589	0.0157916	0.750307	0.983208	1	NTR	900	1.24476	1.69602	0.462991	1	meta	2802	0.485944	0.508758	0.339498	0.460071
GN12	cg11994674	17	47547767	ENSG00000204584	17	47923272	47926199		LL	727	1.02936	0.84758	0.224567	1	LLS	586	-0.767073	0.890983	0.389277	1	RS	589	-1.22219	0.614143	0.0465828	0.885074	NTR	900	1.32432	1.03165	0.199252	1	meta	2802	-0.0332002	0.648531	0.959172	0.959
GN12	cg11994674	17	47547767	ENSG00000108813	17	48046334	48052321	DLX4	LL	727	-0.168405	1.20316	0.888685	1	LLS	586	0.816744	1.27842	0.522907	1	RS	589	0.343453	0.868437	0.692485	1	NTR	900	-3.54253	1.50694	0.0187329	0.355925	meta	2802	-0.412732	0.823699	0.616321	0.780267
GN12	cg26344798	17	47547675	ENSG00000167083	17	47280153	47287936	GNGT2	LL	727	0.137681	0.629911	0.826984	1	LLS	586	4.21219	1.25118	0.000761071	0.0144604	RS	589	1.45353	0.903501	0.107664	1	NTR	900	-0.751556	1.52868	0.622977	1	meta	2802	1.24601	0.98111	0.204084	0.4845
GN12	cg26344798	17	47547675	ENSG00000108798	17	47287589	47300587	ABI3	LL	727	0.262277	0.502511	0.601717	1	LLS	586	1.3719	1.13174	0.225436	1	RS	589	0.754032	0.647066	0.243894	1	NTR	900	-3.93278	1.653	0.0173516	0.32968	meta	2802	0.0378625	0.809274	0.962684	0.963
GN12	cg26344798	17	47547675	ENSG00000173868	17	47300724	47308128	PHOSPHO1	LL	727	-0.600989	0.83594	0.472179	1	LLS	586	-3.6918	1.57279	0.0189106	0.359301	RS	589	-1.456	0.992871	0.142526	1	NTR	900	-8.96257	2.39462	0.000181983	0.00345768	meta	2802	-3.15294	1.6273	0.0526803	0.25726
GN12	cg26344798	17	47547675	ENSG00000177369	17	47325601	47336024		LL	727	1.86921	2.20349	0.396272	1	LLS	586	-0.836486	2.8529	0.769365	1	RS	589	5.16928	2.95002	0.0797249	1	NTR	900	-1.18014	4.08032	0.772408	1	meta	2802	1.59849	1.40888	0.256549	0.542556
GN12	cg26344798	17	47547675	ENSG00000198740	17	47366568	47439835	ZNF652	LL	727	-0.142675	0.354715	0.687519	1	LLS	586	-1.13286	0.728741	0.120055	1	RS	589	-0.203587	0.492795	0.679513	1	NTR	900	-1.83299	0.725222	0.0114881	0.218274	meta	2802	-0.634778	0.371528	0.0875323	0.277083
GN12	cg26344798	17	47547675	ENSG00000248714	17	47438527	47447360		LL	727	1.28295	1.41194	0.36354	1	LLS	586	1.49064	2.22524	0.502934	1	RS	589	2.67515	1.78564	0.134096	1	NTR	900	1.70127	3.69824	0.645501	1	meta	2802	1.74994	0.957694	0.0676634	0.25726
GN12	cg26344798	17	47547675	ENSG00000262039	17	47448102	47554350		LL	727	0.264353	1.4418	0.854524	1	LLS	586	4.3409	1.97516	0.0279674	0.531381	RS	589	1.23995	1.90859	0.515909	1	NTR	900	7.36615	3.18844	0.0208734	0.396595	meta	2802	2.55192	1.37619	0.0636896	0.25726
GN12	cg26344798	17	47547675	ENSG00000250948	17	47452742	47457456		LL	727	2.08666	1.56791	0.183236	1	LLS	586	3.75321	2.01679	0.0627468	1	RS	589	6.1196	2.16784	0.00475909	0.0904228	NTR	900	0.742102	3.19835	0.816517	1	meta	2802	3.2674	1.02093	0.00137237	0.02603
GN12	cg26344798	17	47547675	ENSG00000167085	17	47481414	47492246	PHB	LL	727	0.679211	0.359203	0.0586402	1	LLS	586	1.70323	0.834191	0.0411737	0.782301	RS	589	0.577226	0.456611	0.206175	1	NTR	900	-0.347019	1.15346	0.763528	1	meta	2802	0.693536	0.260509	0.00776238	0.07372
GN12	cg26344798	17	47547675	ENSG00000064300	17	47572655	47592379	NGFR	LL	727	1.43178	1.59281	0.368707	1	LLS	586	-1.04203	2.44511	0.669986	1	RS	589	-0.00511388	2.15482	0.998106	1	NTR	900	-2.01218	2.60548	0.439944	1	meta	2802	0.100143	1.04026	0.923308	0.963
GN12	cg26344798	17	47547675	ENSG00000121067	17	47676246	47755596	SPOP	LL	727	-0.637094	0.22079	0.00390773	0.0742469	LLS	586	-0.368414	0.373876	0.324432	1	RS	589	-0.452275	0.303501	0.136174	1	NTR	900	1.10325	0.585179	0.0593862	1	meta	2802	-0.252525	0.293174	0.389046	0.671909
GN12	cg26344798	17	47547675	ENSG00000121073	17	47778305	47786376	SLC35B1	LL	727	-0.0375178	0.288895	0.896672	1	LLS	586	0.0803249	0.523305	0.878007	1	RS	589	-0.0960163	0.384346	0.802728	1	NTR	900	-2.15813	0.782921	0.00584222	0.111002	meta	2802	-0.302967	0.327266	0.354575	0.671909
GN12	cg26344798	17	47547675	ENSG00000250751	17	47785696	47797422		LL	727	-1.77368	2.17516	0.414829	1	LLS	586	3.52736	3.13818	0.261007	1	RS	589	-1.44577	3.07682	0.638433	1	NTR	900	2.50488	5.47753	0.647454	1	meta	2802	-0.190191	1.48764	0.89827	0.963
GN12	cg26344798	17	47547675	ENSG00000121104	17	47787694	47866542	FAM117A	LL	727	0.53686	0.370822	0.147685	1	LLS	586	0.617143	0.636732	0.332428	1	RS	589	-0.329929	0.468494	0.481288	1	NTR	900	-1.54345	0.80662	0.0556869	1	meta	2802	-0.0388603	0.414421	0.925292	0.963
GN12	cg26344798	17	47547675	ENSG00000136504	17	47865917	47906458	KAT7	LL	727	-0.109408	0.288418	0.704436	1	LLS	586	-0.0314109	0.619035	0.959531	1	RS	589	0.440928	0.363882	0.225615	1	NTR	900	-0.527896	0.651652	0.417889	1	meta	2802	0.0281058	0.201873	0.889272	0.963
GN12	cg26344798	17	47547675	ENSG00000262837	17	47911601	47913816		LL	727	0.751026	1.74929	0.667681	1	LLS	586	5.95448	2.09999	0.00457562	0.0869368	RS	589	-1.03526	2.04893	0.61337	1	NTR	900	3.54213	3.07805	0.249826	1	meta	2802	2.11287	1.61375	0.190437	0.4845
GN12	cg26344798	17	47547675	ENSG00000176358	17	47915671	47925379	TAC4	LL	727	1.0366	1.15294	0.368603	1	LLS	586	1.47018	1.78363	0.40979	1	RS	589	-1.22265	1.63971	0.455878	1	NTR	900	-0.0957335	2.73591	0.972087	1	meta	2802	0.492581	0.797539	0.536822	0.784846
GN12	cg26344798	17	47547675	ENSG00000204584	17	47923272	47926199		LL	727	2.08669	0.980005	0.0332325	0.631418	LLS	586	0.37821	1.33821	0.777465	1	RS	589	-1.99774	1.35401	0.140099	1	NTR	900	-2.15375	1.65774	0.19387	1	meta	2802	-0.208487	1.06989	0.845497	0.963
GN12	cg26344798	17	47547675	ENSG00000108813	17	48046334	48052321	DLX4	LL	727	0.305484	1.39258	0.826365	1	LLS	586	-2.87396	1.92874	0.136205	1	RS	589	2.20168	1.87718	0.24085	1	NTR	900	-6.19919	2.42668	0.010631	0.20199	meta	2802	-1.36777	1.7201	0.426516	0.676083
GN12	cg26582733	17	47547707	ENSG00000167083	17	47280153	47287936	GNGT2	LL	727	0.718821	0.512097	0.160414	1	LLS	586	1.60795	0.823893	0.05098	0.968621	RS	589	-0.197044	0.717212	0.783519	1	NTR	900	-0.711931	0.986113	0.470321	1	meta	2802	0.45417	0.413911	0.272525	0.5567
GN12	cg26582733	17	47547707	ENSG00000108798	17	47287589	47300587	ABI3	LL	727	0.803198	0.400375	0.044844	0.852036	LLS	586	0.69802	0.743896	0.348075	1	RS	589	-0.463278	0.510598	0.364235	1	NTR	900	-1.79383	1.06153	0.0910546	1	meta	2802	0.0239929	0.500612	0.961774	0.996
GN12	cg26582733	17	47547707	ENSG00000173868	17	47300724	47308128	PHOSPHO1	LL	727	-0.437458	0.672887	0.515614	1	LLS	586	-1.60357	1.04761	0.125846	1	RS	589	-0.214646	0.77843	0.782747	1	NTR	900	-4.34135	1.56807	0.00562989	0.106968	meta	2802	-1.17621	0.687767	0.0872326	0.43035
GN12	cg26582733	17	47547707	ENSG00000177369	17	47325601	47336024		LL	727	0.835057	1.77	0.637081	1	LLS	586	-0.86291	1.86606	0.643778	1	RS	589	3.28683	2.32097	0.156733	1	NTR	900	-4.04581	2.62367	0.123063	1	meta	2802	-0.00617638	1.25412	0.996071	0.996
GN12	cg26582733	17	47547707	ENSG00000198740	17	47366568	47439835	ZNF652	LL	727	0.108215	0.285015	0.704181	1	LLS	586	-0.0144558	0.481367	0.976043	1	RS	589	-0.550073	0.388741	0.157064	1	NTR	900	-1.50267	0.468391	0.00133591	0.0253822	meta	2802	-0.449742	0.354417	0.204454	0.553714
GN12	cg26582733	17	47547707	ENSG00000248714	17	47438527	47447360		LL	727	-0.171093	1.13365	0.880037	1	LLS	586	-0.952777	1.45011	0.511156	1	RS	589	0.873425	1.43389	0.542439	1	NTR	900	-0.97522	2.36376	0.679921	1	meta	2802	-0.175068	0.721874	0.808378	0.903059
GN12	cg26582733	17	47547707	ENSG00000262039	17	47448102	47554350		LL	727	0.5827	1.15951	0.615288	1	LLS	586	1.29123	1.28401	0.314595	1	RS	589	0.511276	1.51065	0.735026	1	NTR	900	4.05955	2.04665	0.0473104	0.898898	meta	2802	1.18869	0.702336	0.0905545	0.43035
GN12	cg26582733	17	47547707	ENSG00000250948	17	47452742	47457456		LL	727	0.968433	1.26353	0.443408	1	LLS	586	0.705232	1.34453	0.599917	1	RS	589	0.599847	1.7155	0.726591	1	NTR	900	2.096	2.06533	0.310179	1	meta	2802	0.964727	0.755117	0.201395	0.553714
GN12	cg26582733	17	47547707	ENSG00000167085	17	47481414	47492246	PHB	LL	727	0.678611	0.28844	0.0186379	0.354119	LLS	586	0.997298	0.551416	0.070511	1	RS	589	0.531205	0.361134	0.141308	1	NTR	900	0.76228	0.73856	0.302017	1	meta	2802	0.681482	0.200767	0.000687801	0.013072
GN12	cg26582733	17	47547707	ENSG00000064300	17	47572655	47592379	NGFR	LL	727	1.8007	1.27685	0.15846	1	LLS	586	0.10406	1.61325	0.94857	1	RS	589	-1.46768	1.70633	0.389712	1	NTR	900	-2.81806	1.65759	0.0891127	1	meta	2802	-0.41485	1.0573	0.694785	0.879938
GN12	cg26582733	17	47547707	ENSG00000121067	17	47676246	47755596	SPOP	LL	727	-0.372548	0.178825	0.037223	0.707237	LLS	586	-0.524002	0.242259	0.0305423	0.580304	RS	589	-0.23346	0.240177	0.331035	1	NTR	900	-0.239172	0.377037	0.525855	1	meta	2802	-0.36197	0.117299	0.00202945	0.019285
GN12	cg26582733	17	47547707	ENSG00000121073	17	47778305	47786376	SLC35B1	LL	727	0.0190344	0.232242	0.934679	1	LLS	586	0.632512	0.33956	0.062499	1	RS	589	0.0131441	0.305009	0.965627	1	NTR	900	-0.722773	0.50318	0.150886	1	meta	2802	0.0656087	0.198222	0.740655	0.879938
GN12	cg26582733	17	47547707	ENSG00000250751	17	47785696	47797422		LL	727	-0.400582	1.75081	0.819026	1	LLS	586	0.302756	2.07206	0.883832	1	RS	589	-4.05781	2.4479	0.0973843	1	NTR	900	3.26789	3.51217	0.352138	1	meta	2802	-0.585339	1.11311	0.598987	0.812929
GN12	cg26582733	17	47547707	ENSG00000121104	17	47787694	47866542	FAM117A	LL	727	0.363074	0.297123	0.221721	1	LLS	586	0.422356	0.417356	0.311547	1	RS	589	0.107788	0.371708	0.771831	1	NTR	900	0.20558	0.517933	0.691423	1	meta	2802	0.288363	0.188869	0.126813	0.4826
GN12	cg26582733	17	47547707	ENSG00000136504	17	47865917	47906458	KAT7	LL	727	0.0678732	0.232734	0.770566	1	LLS	586	0.381499	0.406493	0.347981	1	RS	589	-0.304145	0.287117	0.289459	1	NTR	900	-0.604758	0.41556	0.145591	1	meta	2802	-0.0899765	0.164246	0.583818	0.812929
GN12	cg26582733	17	47547707	ENSG00000262837	17	47911601	47913816		LL	727	0.144742	1.40249	0.917801	1	LLS	586	1.85094	1.39883	0.185765	1	RS	589	-1.13782	1.60991	0.479716	1	NTR	900	3.53093	1.97218	0.0733944	1	meta	2802	0.919844	0.874138	0.292668	0.5567
GN12	cg26582733	17	47547707	ENSG00000176358	17	47915671	47925379	TAC4	LL	727	0.687479	0.922886	0.456318	1	LLS	586	0.105882	1.17056	0.927927	1	RS	589	-0.394759	1.2944	0.760385	1	NTR	900	1.78095	1.756	0.310484	1	meta	2802	0.434114	0.594958	0.465602	0.737833
GN12	cg26582733	17	47547707	ENSG00000204584	17	47923272	47926199		LL	727	0.872738	0.787031	0.267473	1	LLS	586	0.289068	0.876453	0.741539	1	RS	589	0.156656	1.06753	0.883333	1	NTR	900	0.698543	1.06911	0.513507	1	meta	2802	0.542752	0.462815	0.240908	0.5567
GN12	cg26582733	17	47547707	ENSG00000108813	17	48046334	48052321	DLX4	LL	727	-0.387385	1.11666	0.728655	1	LLS	586	-1.34411	1.2604	0.286238	1	RS	589	2.03648	1.49363	0.172743	1	NTR	900	-3.81081	1.5714	0.0153043	0.290781	meta	2802	-0.836019	1.10197	0.448057	0.737833
GN13	cg04257105	20	57427713	ENSG00000124209	20	56884752	56942563	RAB22A	LL	727	0.0549151	0.0905068	0.544016	1	LLS	586	0.012886	0.119698	0.914269	1	RS	589	0.101121	0.0732661	0.167528	1	NTR	900	0.185726	0.242962	0.444614	1	meta	2802	0.0748854	0.0503087	0.136615	0.3625
GN13	cg04257105	20	57427713	ENSG00000124164	20	56964178	57026157	VAPB	LL	727	0.197544	0.0715917	0.00579216	0.0868824	LLS	586	0.0198262	0.088863	0.82345	1	RS	589	0.000500411	0.0710734	0.994382	1	NTR	900	-0.00209585	0.138712	0.987945	1	meta	2802	0.0662367	0.0562725	0.239167	0.446667
GN13	cg04257105	20	57427713	ENSG00000124222	20	57226328	57254582	STX16	LL	727	-0.0257759	0.0815452	0.751931	1	LLS	586	0.193078	0.128845	0.133996	1	RS	589	0.0119101	0.0795004	0.880913	1	NTR	900	-0.0289358	0.173631	0.867644	1	meta	2802	0.0215884	0.0498747	0.665122	0.7125
GN13	cg04257105	20	57427713	ENSG00000254995	20	57226490	57290466	STX16-NPEPL1	LL	727	-0.339782	0.200947	0.0908544	1	LLS	586	0.448292	0.285642	0.116551	1	RS	589	-0.246484	0.204467	0.228012	1	NTR	900	-0.983375	0.514737	0.0560765	0.841148	meta	2802	-0.201437	0.232866	0.38702	0.527727
GN13	cg04257105	20	57427713	ENSG00000215440	20	57264187	57294294	NPEPL1	LL	727	-0.104713	0.135655	0.440169	1	LLS	586	0.151951	0.199202	0.445583	1	RS	589	-0.167955	0.120976	0.165037	1	NTR	900	-0.0622318	0.358843	0.862318	1	meta	2802	-0.0887988	0.0801576	0.267947	0.446667
GN13	cg04257105	20	57427713	ENSG00000254419	20	57285851	57286689		LL	727	-0.527877	0.224343	0.0186231	0.279347	LLS	586	-0.114232	0.285029	0.688587	1	RS	589	-0.475804	0.224447	0.0340152	0.510228	NTR	900	-0.694048	0.542965	0.201159	1	meta	2802	-0.427525	0.134328	0.00145908	0.0219
GN13	cg04257105	20	57427713	ENSG00000087460	20	57414773	57486247	GNAS	LL	727	-0.101415	0.112096	0.365617	1	LLS	586	-0.370205	0.190421	0.0518787	0.778181	RS	589	-0.120104	0.101263	0.235597	1	NTR	900	0.0233724	0.269078	0.930782	1	meta	2802	-0.135795	0.0676519	0.0447216	0.2235
GN13	cg04257105	20	57427713	ENSG00000225806	20	57438583	57463864		LL	727	-0.535238	0.732214	0.464788	1	LLS	586	0.951786	0.79132	0.229061	1	RS	589	0.301885	0.747943	0.686492	1	NTR	900	0.232624	1.31297	0.859372	1	meta	2802	0.205191	0.414164	0.620293	0.7125
GN13	cg04257105	20	57427713	ENSG00000101158	20	57556263	57570188	NELFCD	LL	727	0.079219	0.0855059	0.3542	1	LLS	586	-0.0137076	0.103542	0.894679	1	RS	589	0.129562	0.0825322	0.116453	1	NTR	900	0.0365598	0.141103	0.795557	1	meta	2802	0.0712124	0.0483885	0.141107	0.3625
GN13	cg04257105	20	57427713	ENSG00000101160	20	57570240	57582302	CTSZ	LL	727	-0.222593	0.109747	0.0425363	0.638045	LLS	586	-0.425894	0.18764	0.0232231	0.348347	RS	589	0.043361	0.0958199	0.65089	1	NTR	900	0.013941	0.238607	0.953409	1	meta	2802	-0.136348	0.106784	0.201652	0.432857
GN13	cg04257105	20	57427713	ENSG00000101162	20	57594309	57601709	TUBB1	LL	727	-0.169405	0.227596	0.456679	1	LLS	586	-0.229875	0.484853	0.635419	1	RS	589	0.235357	0.211155	0.265015	1	NTR	900	0.351004	0.522562	0.501776	1	meta	2802	0.0446691	0.152756	0.769964	0.77
GN13	cg04257105	20	57427713	ENSG00000124172	20	57600522	57607437	ATP5E	LL	727	0.110237	0.140132	0.43148	1	LLS	586	-0.432877	0.321926	0.178738	1	RS	589	0.0884177	0.162633	0.586673	1	NTR	900	0.323509	0.388756	0.405316	1	meta	2802	0.0659078	0.0975926	0.499462	0.62375
GN13	cg04257105	20	57427713	ENSG00000101166	20	57608200	57617964	SLMO2	LL	727	0.103017	0.112454	0.359625	1	LLS	586	0.217918	0.165286	0.187358	1	RS	589	0.186391	0.102394	0.0687091	1	NTR	900	0.43951	0.35372	0.214039	1	meta	2802	0.170797	0.0675658	0.0114759	0.08625
GN13	cg04257105	20	57427713	ENSG00000124203	20	57766075	57834168	ZNF831	LL	727	0.099759	0.131453	0.447917	1	LLS	586	0.117855	0.182236	0.517815	1	RS	589	0.0769874	0.121951	0.527845	1	NTR	900	0.461681	0.332751	0.165299	1	meta	2802	0.113655	0.0780265	0.145222	0.3625
GN13	cg04257105	20	57427713	ENSG00000124205	20	57875482	57901047	EDN3	LL	727	-0.952616	0.905523	0.292797	1	LLS	586	-1.37771	0.894968	0.123708	1	RS	589	0.628068	0.778122	0.419575	1	NTR	900	-1.09212	1.41152	0.439098	1	meta	2802	-0.564703	0.548643	0.303352	0.4545
GN13	cg10302550	20	57427821	ENSG00000124209	20	56884752	56942563	RAB22A	LL	727	0.0458882	0.0926897	0.620549	1	LLS	586	-0.0884499	0.126666	0.484993	1	RS	589	0.0752024	0.0738621	0.308608	1	NTR	900	0.28208	0.249192	0.257643	1	meta	2802	0.0480138	0.0514267	0.350492	0.525
GN13	cg10302550	20	57427821	ENSG00000124164	20	56964178	57026157	VAPB	LL	727	0.236314	0.0723867	0.00109615	0.0164423	LLS	586	-0.040456	0.0940659	0.667136	1	RS	589	-0.00904359	0.0715653	0.89944	1	NTR	900	0.0887582	0.142398	0.53308	1	meta	2802	0.0716349	0.0712652	0.314806	0.525
GN13	cg10302550	20	57427821	ENSG00000124222	20	57226328	57254582	STX16	LL	727	0.0281742	0.0833535	0.735357	1	LLS	586	0.0984721	0.13708	0.472538	1	RS	589	0.0623586	0.0806886	0.439623	1	NTR	900	0.0173178	0.178078	0.922529	1	meta	2802	0.0507999	0.051146	0.320597	0.525
GN13	cg10302550	20	57427821	ENSG00000254995	20	57226490	57290466	STX16-NPEPL1	LL	727	-0.312635	0.206558	0.130141	1	LLS	586	0.270296	0.300045	0.367667	1	RS	589	-0.369197	0.205971	0.0730572	1	NTR	900	-0.687575	0.525227	0.1905	1	meta	2802	-0.24466	0.142782	0.0866157	0.32475
GN13	cg10302550	20	57427821	ENSG00000215440	20	57264187	57294294	NPEPL1	LL	727	-0.0724491	0.138649	0.601296	1	LLS	586	0.25453	0.209272	0.223884	1	RS	589	-0.153404	0.122399	0.210091	1	NTR	900	-0.306932	0.368294	0.404626	1	meta	2802	-0.0702046	0.0819358	0.391542	0.5275
GN13	cg10302550	20	57427821	ENSG00000254419	20	57285851	57286689		LL	727	-0.334436	0.228572	0.143425	1	LLS	586	-0.330707	0.301976	0.273454	1	RS	589	-0.215497	0.228861	0.346394	1	NTR	900	-0.233351	0.556221	0.674829	1	meta	2802	-0.284114	0.138104	0.0396619	0.1985
GN13	cg10302550	20	57427821	ENSG00000087460	20	57414773	57486247	GNAS	LL	727	-0.145582	0.114325	0.202871	1	LLS	586	-0.220029	0.202731	0.277777	1	RS	589	-0.0088906	0.102695	0.931011	1	NTR	900	-0.0911353	0.275984	0.741234	1	meta	2802	-0.0887568	0.069206	0.199667	0.5
GN13	cg10302550	20	57427821	ENSG00000225806	20	57438583	57463864		LL	727	-0.873225	0.748481	0.243347	1	LLS	586	0.909139	0.830704	0.27377	1	RS	589	1.44224	0.749687	0.0543808	0.815712	NTR	900	-0.0865208	1.34519	0.948716	1	meta	2802	0.396724	0.593524	0.503865	0.581538
GN13	cg10302550	20	57427821	ENSG00000101158	20	57556263	57570188	NELFCD	LL	727	0.0560273	0.0879008	0.523869	1	LLS	586	0.0925785	0.109438	0.397584	1	RS	589	0.0768059	0.0835531	0.357966	1	NTR	900	0.0082973	0.14423	0.954124	1	meta	2802	0.065264	0.0497374	0.189462	0.5
GN13	cg10302550	20	57427821	ENSG00000101160	20	57570240	57582302	CTSZ	LL	727	-0.288249	0.111652	0.00983196	0.147479	LLS	586	-0.209274	0.198799	0.292484	1	RS	589	0.141901	0.0963063	0.140635	1	NTR	900	-0.0827734	0.245062	0.735541	1	meta	2802	-0.0965179	0.120249	0.422176	0.5275
GN13	cg10302550	20	57427821	ENSG00000101162	20	57594309	57601709	TUBB1	LL	727	-0.186719	0.232654	0.422228	1	LLS	586	-0.188771	0.513081	0.712935	1	RS	589	0.280371	0.213489	0.189088	1	NTR	900	0.476564	0.534454	0.372562	1	meta	2802	0.0744103	0.172324	0.665883	0.713571
GN13	cg10302550	20	57427821	ENSG00000124172	20	57600522	57607437	ATP5E	LL	727	0.105721	0.144318	0.463828	1	LLS	586	-0.167734	0.343526	0.625357	1	RS	589	0.174192	0.164807	0.290535	1	NTR	900	0.0719123	0.398437	0.856771	1	meta	2802	0.105628	0.100199	0.291799	0.525
GN13	cg10302550	20	57427821	ENSG00000101166	20	57608200	57617964	SLMO2	LL	727	0.110876	0.11545	0.336867	1	LLS	586	0.11409	0.175444	0.515502	1	RS	589	0.161946	0.104371	0.120751	1	NTR	900	0.611254	0.363041	0.0922386	1	meta	2802	0.152389	0.0695221	0.0283827	0.1985
GN13	cg10302550	20	57427821	ENSG00000124203	20	57766075	57834168	ZNF831	LL	727	0.2146	0.133268	0.107334	1	LLS	586	0.075405	0.19228	0.694938	1	RS	589	0.112066	0.122688	0.36102	1	NTR	900	0.677185	0.341139	0.047137	0.707055	meta	2802	0.172919	0.0794652	0.0295524	0.1985
GN13	cg10302550	20	57427821	ENSG00000124205	20	57875482	57901047	EDN3	LL	727	-0.465766	0.930604	0.616724	1	LLS	586	-1.25062	0.949216	0.187661	1	RS	589	1.48396	0.78299	0.0580603	0.870905	NTR	900	-0.296353	1.43386	0.836258	1	meta	2802	-0.0348184	0.680853	0.959214	0.959
GN13	cg17414107	20	57427830	ENSG00000124209	20	56884752	56942563	RAB22A	LL	727	0.113002	0.0870307	0.194145	1	LLS	586	-0.0145575	0.109111	0.893862	1	RS	589	0.0903953	0.0677445	0.182087	1	NTR	900	0.176828	0.207303	0.393661	1	meta	2802	0.0820404	0.0467684	0.0793988	0.397
GN13	cg17414107	20	57427830	ENSG00000124164	20	56964178	57026157	VAPB	LL	727	0.195845	0.0686571	0.00433746	0.0650618	LLS	586	0.0894153	0.0800182	0.263808	1	RS	589	-0.0495359	0.0664958	0.456303	1	NTR	900	0.00328727	0.118542	0.977877	1	meta	2802	0.0648939	0.0603021	0.281862	0.531818
GN13	cg17414107	20	57427830	ENSG00000124222	20	57226328	57254582	STX16	LL	727	0.0880051	0.0780533	0.259531	1	LLS	586	0.173732	0.117354	0.138763	1	RS	589	0.0273985	0.0735003	0.709322	1	NTR	900	-0.0813125	0.148433	0.583824	1	meta	2802	0.0608698	0.0462622	0.188256	0.531818
GN13	cg17414107	20	57427830	ENSG00000254995	20	57226490	57290466	STX16-NPEPL1	LL	727	-0.4746	0.195182	0.0150335	0.225502	LLS	586	0.399373	0.258916	0.122957	1	RS	589	-0.059502	0.188012	0.751638	1	NTR	900	-1.00817	0.439259	0.0217245	0.325867	meta	2802	-0.225506	0.262115	0.389605	0.531818
GN13	cg17414107	20	57427830	ENSG00000215440	20	57264187	57294294	NPEPL1	LL	727	-0.0987759	0.131329	0.451976	1	LLS	586	0.14576	0.181756	0.422579	1	RS	589	-0.0643966	0.112548	0.567206	1	NTR	900	-0.208831	0.308389	0.498301	1	meta	2802	-0.0483615	0.0750142	0.519122	0.598846
GN13	cg17414107	20	57427830	ENSG00000254419	20	57285851	57286689		LL	727	-0.573749	0.215187	0.0076695	0.115042	LLS	586	-0.346998	0.260026	0.182047	1	RS	589	-0.175629	0.208392	0.399352	1	NTR	900	-0.710842	0.462101	0.123979	1	meta	2802	-0.388415	0.124907	0.00187314	0.02805
GN13	cg17414107	20	57427830	ENSG00000087460	20	57414773	57486247	GNAS	LL	727	-0.0463186	0.108205	0.668604	1	LLS	586	-0.264889	0.173002	0.125738	1	RS	589	-0.0406807	0.0945779	0.667102	1	NTR	900	0.0863086	0.229307	0.706628	1	meta	2802	-0.0629436	0.0632919	0.319981	0.531818
GN13	cg17414107	20	57427830	ENSG00000225806	20	57438583	57463864		LL	727	-0.729648	0.710045	0.304134	1	LLS	586	0.692883	0.721713	0.337028	1	RS	589	0.94799	0.689656	0.16926	1	NTR	900	0.0998309	1.12022	0.928989	1	meta	2802	0.282082	0.433967	0.515687	0.598846
GN13	cg17414107	20	57427830	ENSG00000101158	20	57556263	57570188	NELFCD	LL	727	0.00409524	0.0830186	0.960657	1	LLS	586	0.0482931	0.0941808	0.608112	1	RS	589	0.078985	0.0761006	0.299315	1	NTR	900	0.047127	0.120605	0.695978	1	meta	2802	0.0459028	0.0447547	0.305054	0.531818
GN13	cg17414107	20	57427830	ENSG00000101160	20	57570240	57582302	CTSZ	LL	727	-0.0962191	0.105366	0.361145	1	LLS	586	-0.416969	0.171351	0.0149566	0.224349	RS	589	0.0339866	0.0886059	0.701297	1	NTR	900	0.101982	0.204365	0.617765	1	meta	2802	-0.0818553	0.0946626	0.3872	0.531818
GN13	cg17414107	20	57427830	ENSG00000101162	20	57594309	57601709	TUBB1	LL	727	-0.311812	0.21804	0.152699	1	LLS	586	0.0544582	0.440614	0.901635	1	RS	589	0.246112	0.195972	0.209169	1	NTR	900	0.329764	0.445174	0.458843	1	meta	2802	0.0377034	0.180418	0.834466	0.834
GN13	cg17414107	20	57427830	ENSG00000124172	20	57600522	57607437	ATP5E	LL	727	0.164959	0.136094	0.225473	1	LLS	586	-0.425686	0.295053	0.149092	1	RS	589	0.0502445	0.150505	0.738501	1	NTR	900	0.426932	0.331737	0.198109	1	meta	2802	0.0851994	0.0917811	0.353257	0.531818
GN13	cg17414107	20	57427830	ENSG00000101166	20	57608200	57617964	SLMO2	LL	727	0.0509985	0.108512	0.638369	1	LLS	586	0.144305	0.150984	0.339191	1	RS	589	0.18138	0.0953652	0.0571777	0.857665	NTR	900	0.315719	0.302939	0.297326	1	meta	2802	0.136375	0.0632903	0.0311815	0.234
GN13	cg17414107	20	57427830	ENSG00000124203	20	57766075	57834168	ZNF831	LL	727	0.0884465	0.127204	0.486859	1	LLS	586	0.171312	0.164564	0.297873	1	RS	589	0.0461247	0.111902	0.680202	1	NTR	900	0.342645	0.284223	0.227991	1	meta	2802	0.103249	0.0723641	0.153637	0.531818
GN13	cg17414107	20	57427830	ENSG00000124205	20	57875482	57901047	EDN3	LL	727	-0.31969	0.875939	0.715135	1	LLS	586	-1.52392	0.821182	0.0634872	0.952308	RS	589	1.34873	0.714488	0.0590675	0.886013	NTR	900	-0.596012	1.2024	0.620116	1	meta	2802	-0.199532	0.676767	0.768123	0.822857
GN13	cg19589727	20	57427762	ENSG00000124209	20	56884752	56942563	RAB22A	LL	727	0.12504	0.12758	0.32704	1	LLS	586	0.0461599	0.159214	0.771874	1	RS	589	0.11224	0.107321	0.295637	1	NTR	900	0.398565	0.304987	0.191272	1	meta	2802	0.118578	0.0709843	0.0948254	0.309
GN13	cg19589727	20	57427762	ENSG00000124164	20	56964178	57026157	VAPB	LL	727	0.285397	0.0994632	0.00411279	0.0616919	LLS	586	0.0923349	0.117343	0.431353	1	RS	589	-0.0695194	0.104727	0.506809	1	NTR	900	0.165078	0.174446	0.343997	1	meta	2802	0.115393	0.0856074	0.177681	0.381429
GN13	cg19589727	20	57427762	ENSG00000124222	20	57226328	57254582	STX16	LL	727	-0.0163692	0.114674	0.886491	1	LLS	586	0.215687	0.171587	0.208748	1	RS	589	-0.033037	0.116106	0.775996	1	NTR	900	0.0137606	0.218749	0.949841	1	meta	2802	0.0191035	0.0698279	0.784408	0.83
GN13	cg19589727	20	57427762	ENSG00000254995	20	57226490	57290466	STX16-NPEPL1	LL	727	-0.541353	0.285348	0.0578056	0.867084	LLS	586	0.704468	0.37798	0.062354	0.935309	RS	589	-0.254544	0.298064	0.39311	1	NTR	900	-1.64992	0.642327	0.0102091	0.153136	meta	2802	-0.348061	0.425446	0.413296	0.563182
GN13	cg19589727	20	57427762	ENSG00000215440	20	57264187	57294294	NPEPL1	LL	727	-0.268223	0.192021	0.162462	1	LLS	586	0.132728	0.265903	0.617667	1	RS	589	-0.162775	0.178063	0.360642	1	NTR	900	-0.777798	0.45002	0.083923	1	meta	2802	-0.184865	0.113424	0.103132	0.309
GN13	cg19589727	20	57427762	ENSG00000254419	20	57285851	57286689		LL	727	-0.823464	0.313915	0.0087107	0.130661	LLS	586	-0.145934	0.381403	0.701998	1	RS	589	-0.459697	0.329787	0.163342	1	NTR	900	-1.32688	0.681218	0.0514381	0.771571	meta	2802	-0.579649	0.187741	0.00201855	0.0303
GN13	cg19589727	20	57427762	ENSG00000087460	20	57414773	57486247	GNAS	LL	727	-0.0756566	0.157116	0.630136	1	LLS	586	-0.409499	0.253959	0.106862	1	RS	589	-0.0977675	0.148852	0.511304	1	NTR	900	-0.127938	0.339165	0.706014	1	meta	2802	-0.136004	0.0954154	0.154044	0.381429
GN13	cg19589727	20	57427762	ENSG00000225806	20	57438583	57463864		LL	727	-1.27115	1.02693	0.215786	1	LLS	586	1.18728	1.05374	0.259858	1	RS	589	1.43028	1.09473	0.191379	1	NTR	900	-1.21703	1.65219	0.461354	1	meta	2802	0.162303	0.755543	0.82991	0.83
GN13	cg19589727	20	57427762	ENSG00000101158	20	57556263	57570188	NELFCD	LL	727	0.0953275	0.121138	0.431322	1	LLS	586	0.0166985	0.137262	0.903173	1	RS	589	0.0861641	0.120758	0.475519	1	NTR	900	-0.177891	0.17614	0.312525	1	meta	2802	0.0340383	0.0671112	0.61202	0.706154
GN13	cg19589727	20	57427762	ENSG00000101160	20	57570240	57582302	CTSZ	LL	727	-0.245943	0.154519	0.111459	1	LLS	586	-0.472712	0.249245	0.0578839	0.868259	RS	589	0.134333	0.139551	0.335742	1	NTR	900	-0.151198	0.300524	0.614883	1	meta	2802	-0.146685	0.139334	0.292451	0.5205
GN13	cg19589727	20	57427762	ENSG00000101162	20	57594309	57601709	TUBB1	LL	727	-0.350248	0.318839	0.271981	1	LLS	586	0.40515	0.641741	0.527826	1	RS	589	0.527819	0.31081	0.0894687	1	NTR	900	1.02513	0.652312	0.116059	1	meta	2802	0.288413	0.306419	0.346583	0.5205
GN13	cg19589727	20	57427762	ENSG00000124172	20	57600522	57607437	ATP5E	LL	727	0.301237	0.198159	0.128466	1	LLS	586	-0.773657	0.430407	0.0722562	1	RS	589	0.197624	0.237608	0.405565	1	NTR	900	0.676547	0.487821	0.16548	1	meta	2802	0.136128	0.221809	0.539402	0.67375
GN13	cg19589727	20	57427762	ENSG00000101166	20	57608200	57617964	SLMO2	LL	727	0.106758	0.15843	0.500409	1	LLS	586	0.16903	0.221332	0.445048	1	RS	589	0.213105	0.150318	0.156281	1	NTR	900	0.90569	0.446986	0.0427428	0.641142	meta	2802	0.197862	0.0955714	0.0384234	0.288
GN13	cg19589727	20	57427762	ENSG00000124203	20	57766075	57834168	ZNF831	LL	727	0.321823	0.183122	0.078846	1	LLS	586	0.251003	0.240294	0.296223	1	RS	589	-0.019617	0.177552	0.912024	1	NTR	900	0.751946	0.416787	0.0712083	1	meta	2802	0.218941	0.122077	0.0728977	0.309
GN13	cg19589727	20	57427762	ENSG00000124205	20	57875482	57901047	EDN3	LL	727	-0.672488	1.27376	0.59753	1	LLS	586	-1.16683	1.20243	0.33185	1	RS	589	0.427425	1.14018	0.707752	1	NTR	900	-1.82322	1.77361	0.303963	1	meta	2802	-0.614718	0.646155	0.341428	0.5205
GN13	cg20528838	20	57427730	ENSG00000124209	20	56884752	56942563	RAB22A	LL	727	0.082417	0.102374	0.420785	1	LLS	586	0.00536774	0.135143	0.968317	1	RS	589	0.136399	0.0882711	0.122291	1	NTR	900	0.483713	0.268043	0.0711357	1	meta	2802	0.110782	0.0584822	0.058186	0.2481
GN13	cg20528838	20	57427730	ENSG00000124164	20	56964178	57026157	VAPB	LL	727	0.192635	0.0808923	0.0172483	0.258725	LLS	586	-0.0467689	0.100775	0.642582	1	RS	589	-0.0256264	0.0866766	0.767493	1	NTR	900	0.163676	0.153667	0.286818	1	meta	2802	0.0645343	0.0669926	0.335395	0.41875
GN13	cg20528838	20	57427730	ENSG00000124222	20	57226328	57254582	STX16	LL	727	-0.0341152	0.0927678	0.713061	1	LLS	586	0.0633635	0.14598	0.664247	1	RS	589	0.135141	0.0958717	0.158658	1	NTR	900	0.291567	0.190888	0.126656	1	meta	2802	0.0750051	0.0615513	0.223005	0.388333
GN13	cg20528838	20	57427730	ENSG00000254995	20	57226490	57290466	STX16-NPEPL1	LL	727	-0.25982	0.229729	0.258061	1	LLS	586	0.355805	0.320673	0.267191	1	RS	589	-0.333229	0.246917	0.177157	1	NTR	900	-0.959681	0.567541	0.0908471	1	meta	2802	-0.205799	0.182721	0.260039	0.39
GN13	cg20528838	20	57427730	ENSG00000215440	20	57264187	57294294	NPEPL1	LL	727	-0.151519	0.155074	0.328531	1	LLS	586	-0.0823491	0.227597	0.717487	1	RS	589	-0.132914	0.147435	0.367317	1	NTR	900	-0.327113	0.396237	0.40906	1	meta	2802	-0.142047	0.0939631	0.130602	0.280714
GN13	cg20528838	20	57427730	ENSG00000254419	20	57285851	57286689		LL	727	-0.372917	0.257232	0.147133	1	LLS	586	-0.337668	0.322124	0.294521	1	RS	589	-0.598515	0.270376	0.0268534	0.402802	NTR	900	-0.861433	0.603648	0.153567	1	meta	2802	-0.472178	0.155844	0.00244699	0.03675
GN13	cg20528838	20	57427730	ENSG00000087460	20	57414773	57486247	GNAS	LL	727	-0.0261985	0.126989	0.836553	1	LLS	586	-0.399409	0.21636	0.064887	0.973304	RS	589	-0.102175	0.121885	0.401866	1	NTR	900	-0.449967	0.298672	0.131924	1	meta	2802	-0.136378	0.0785944	0.0827029	0.2481
GN13	cg20528838	20	57427730	ENSG00000225806	20	57438583	57463864		LL	727	-0.250537	0.834056	0.763885	1	LLS	586	0.351785	0.8978	0.695184	1	RS	589	0.333445	0.905986	0.712838	1	NTR	900	-0.116597	1.4535	0.936064	1	meta	2802	0.0977933	0.478377	0.83802	0.897857
GN13	cg20528838	20	57427730	ENSG00000101158	20	57556263	57570188	NELFCD	LL	727	-0.000902271	0.0980129	0.992655	1	LLS	586	0.128998	0.117446	0.272047	1	RS	589	0.111416	0.0998829	0.26465	1	NTR	900	0.165239	0.156391	0.290706	1	meta	2802	0.0855544	0.0561024	0.127267	0.280714
GN13	cg20528838	20	57427730	ENSG00000101160	20	57570240	57582302	CTSZ	LL	727	-0.202826	0.1243	0.102734	1	LLS	586	-0.396205	0.21272	0.0625232	0.937848	RS	589	0.158492	0.115723	0.170818	1	NTR	900	-0.450862	0.265287	0.0892205	1	meta	2802	-0.172391	0.144545	0.233007	0.388333
GN13	cg20528838	20	57427730	ENSG00000101162	20	57594309	57601709	TUBB1	LL	727	-0.249303	0.25968	0.337037	1	LLS	586	-0.0638314	0.545341	0.906821	1	RS	589	0.527924	0.257936	0.0406851	0.610276	NTR	900	0.0499434	0.581285	0.931531	1	meta	2802	0.0983232	0.239385	0.681268	0.785769
GN13	cg20528838	20	57427730	ENSG00000124172	20	57600522	57607437	ATP5E	LL	727	0.187398	0.160661	0.243443	1	LLS	586	-0.576887	0.362802	0.111815	1	RS	589	0.241741	0.197064	0.219931	1	NTR	900	0.00471555	0.430907	0.991269	1	meta	2802	0.1178	0.113623	0.299846	0.409091
GN13	cg20528838	20	57427730	ENSG00000101166	20	57608200	57617964	SLMO2	LL	727	0.217141	0.129441	0.0934397	1	LLS	586	0.151403	0.186516	0.41694	1	RS	589	0.137359	0.1249	0.271439	1	NTR	900	0.967112	0.391247	0.0134409	0.201614	meta	2802	0.203912	0.0792907	0.0101202	0.07575
GN13	cg20528838	20	57427730	ENSG00000124203	20	57766075	57834168	ZNF831	LL	727	0.164546	0.149191	0.270064	1	LLS	586	0.122225	0.205424	0.551851	1	RS	589	0.0358875	0.146736	0.806788	1	NTR	900	1.09095	0.369379	0.00314232	0.0471349	meta	2802	0.163007	0.0903896	0.0713286	0.2481
GN13	cg20528838	20	57427730	ENSG00000124205	20	57875482	57901047	EDN3	LL	727	-0.171038	1.03292	0.868482	1	LLS	586	-1.84843	1.01374	0.068246	1	RS	589	1.70881	0.936675	0.0681017	1	NTR	900	0.140306	1.55116	0.927928	1	meta	2802	-0.0290501	0.818101	0.971674	0.972
GN13	cg27661264	20	57427738	ENSG00000124209	20	56884752	56942563	RAB22A	LL	727	0.168521	0.11972	0.159241	1	LLS	586	-0.0645685	0.155131	0.67725	1	RS	589	0.17277	0.099631	0.0829009	1	NTR	900	0.335457	0.297405	0.259342	1	meta	2802	0.135526	0.0669093	0.0428147	0.214
GN13	cg27661264	20	57427738	ENSG00000124164	20	56964178	57026157	VAPB	LL	727	0.256689	0.0941058	0.00637853	0.0956779	LLS	586	-0.050953	0.115301	0.658553	1	RS	589	-0.0472136	0.0972588	0.627362	1	NTR	900	0.0822458	0.16975	0.628023	1	meta	2802	0.063228	0.0837415	0.450226	0.675
GN13	cg27661264	20	57427738	ENSG00000124222	20	57226328	57254582	STX16	LL	727	-0.0260677	0.108205	0.809625	1	LLS	586	0.163198	0.167598	0.330183	1	RS	589	0.0342976	0.108698	0.752359	1	NTR	900	0.0267225	0.212452	0.899905	1	meta	2802	0.0310729	0.0662555	0.639079	0.737308
GN13	cg27661264	20	57427738	ENSG00000254995	20	57226490	57290466	STX16-NPEPL1	LL	727	-0.298962	0.268736	0.265935	1	LLS	586	0.391161	0.366918	0.286392	1	RS	589	0.0341883	0.276221	0.901496	1	NTR	900	-1.23035	0.627318	0.0498461	0.747692	meta	2802	-0.123224	0.214911	0.566392	0.7075
GN13	cg27661264	20	57427738	ENSG00000215440	20	57264187	57294294	NPEPL1	LL	727	-0.0895585	0.181172	0.621073	1	LLS	586	0.00749136	0.26027	0.977038	1	RS	589	0.0431492	0.16462	0.793234	1	NTR	900	-0.495625	0.437917	0.257727	1	meta	2802	-0.0413329	0.107	0.699283	0.748929
GN13	cg27661264	20	57427738	ENSG00000254419	20	57285851	57286689		LL	727	-0.395082	0.29852	0.18568	1	LLS	586	-0.57399	0.367884	0.118701	1	RS	589	-0.382476	0.306443	0.211989	1	NTR	900	-1.18441	0.663944	0.0744398	1	meta	2802	-0.489548	0.178096	0.00598164	0.0897
GN13	cg27661264	20	57427738	ENSG00000087460	20	57414773	57486247	GNAS	LL	727	-0.0165347	0.148484	0.911334	1	LLS	586	-0.403333	0.246394	0.101641	1	RS	589	-0.179945	0.138627	0.194269	1	NTR	900	0.0176682	0.329115	0.957187	1	meta	2802	-0.134805	0.0901315	0.134744	0.3375
GN13	cg27661264	20	57427738	ENSG00000225806	20	57438583	57463864		LL	727	-0.830454	0.976879	0.395264	1	LLS	586	2.04617	1.0172	0.0442648	0.663972	RS	589	1.82329	1.01157	0.0714778	1	NTR	900	-0.357279	1.60505	0.823849	1	meta	2802	0.772641	0.780687	0.322324	0.60375
GN13	cg27661264	20	57427738	ENSG00000101158	20	57556263	57570188	NELFCD	LL	727	0.0422772	0.114412	0.711741	1	LLS	586	0.0295717	0.133479	0.824667	1	RS	589	0.145363	0.112521	0.196399	1	NTR	900	-0.0162983	0.171992	0.924504	1	meta	2802	0.064489	0.0638472	0.312471	0.60375
GN13	cg27661264	20	57427738	ENSG00000101160	20	57570240	57582302	CTSZ	LL	727	-0.205354	0.144851	0.156281	1	LLS	586	-0.491058	0.242478	0.0428507	0.642761	RS	589	0.178459	0.129877	0.169424	1	NTR	900	-0.184903	0.291803	0.526305	1	meta	2802	-0.134252	0.148861	0.36713	0.611667
GN13	cg27661264	20	57427738	ENSG00000101162	20	57594309	57601709	TUBB1	LL	727	-0.333928	0.303487	0.271201	1	LLS	586	-0.414185	0.628902	0.510163	1	RS	589	0.428105	0.288508	0.137847	1	NTR	900	0.45084	0.638889	0.480398	1	meta	2802	0.0448356	0.256586	0.861285	0.861
GN13	cg27661264	20	57427738	ENSG00000124172	20	57600522	57607437	ATP5E	LL	727	0.232346	0.187739	0.215865	1	LLS	586	-0.0393717	0.422031	0.925672	1	RS	589	0.218399	0.220877	0.32277	1	NTR	900	0.273265	0.475334	0.565365	1	meta	2802	0.204671	0.130289	0.116205	0.3375
GN13	cg27661264	20	57427738	ENSG00000101166	20	57608200	57617964	SLMO2	LL	727	0.111707	0.150436	0.457749	1	LLS	586	0.186723	0.215078	0.385305	1	RS	589	0.248384	0.139407	0.074794	1	NTR	900	0.75145	0.433672	0.0831381	1	meta	2802	0.210062	0.0903225	0.0200354	0.15
GN13	cg27661264	20	57427738	ENSG00000124203	20	57766075	57834168	ZNF831	LL	727	0.173638	0.174731	0.320348	1	LLS	586	0.0616216	0.235034	0.793182	1	RS	589	0.0780429	0.165792	0.637834	1	NTR	900	0.893542	0.405968	0.0277349	0.416024	meta	2802	0.161453	0.103536	0.118902	0.3375
GN13	cg27661264	20	57427738	ENSG00000124205	20	57875482	57901047	EDN3	LL	727	-0.549595	1.20954	0.649553	1	LLS	586	-2.09247	1.16096	0.0714878	1	RS	589	0.956409	1.05785	0.365938	1	NTR	900	-0.277557	1.71126	0.871153	1	meta	2802	-0.463587	0.735842	0.528689	0.7075
GN14	cg02197387	20	62694005	ENSG00000130589	20	62189439	62205592	HELZ2	LL	727	0.082089	0.274143	0.764606	1	LLS	586	-1.37356	0.521569	0.00845081	0.21127	RS	589	-0.271195	0.287008	0.344709	1	NTR	900	-0.951841	0.424903	0.0250818	0.627045	meta	2802	-0.524161	0.312081	0.093042	0.174643
GN14	cg02197387	20	62694005	ENSG00000101216	20	62218955	62258394	GMEB2	LL	727	-0.081311	0.129783	0.530977	1	LLS	586	-0.281403	0.213517	0.187523	1	RS	589	-0.146862	0.124111	0.236685	1	NTR	900	-0.502468	0.231134	0.0297108	0.742769	meta	2802	-0.181517	0.0778654	0.0197444	0.054
GN14	cg02197387	20	62694005	ENSG00000232442	20	62258580	62260177		LL	727	-0.37348	0.225208	0.0972414	1	LLS	586	-0.286118	0.353531	0.418334	1	RS	589	0.286583	0.203403	0.158852	1	NTR	900	0.329575	0.513155	0.520709	1	meta	2802	-0.0393693	0.202421	0.84579	0.846
GN14	cg02197387	20	62694005	ENSG00000197457	20	62271061	62284780	STMN3	LL	727	0.430749	0.236355	0.0683843	1	LLS	586	0.699672	0.387943	0.0713031	1	RS	589	0.459618	0.241668	0.0571895	1	NTR	900	1.16171	0.358364	0.00118813	0.0297032	meta	2802	0.591969	0.142201	3.14227e-05	0.0001745
GN14	cg02197387	20	62694005	ENSG00000258366	20	62289163	62328416	RTEL1	LL	727	0.579119	0.760112	0.446128	1	LLS	586	0.980386	1.13186	0.386396	1	RS	589	0.0637497	0.909033	0.944091	1	NTR	900	2.81742	1.69828	0.0971199	1	meta	2802	0.693569	0.49579	0.161838	0.225
GN14	cg02197387	20	62694005	ENSG00000026036	20	62290653	62330037	RTEL1-TNFRSF6B	LL	727	-0.599468	0.355286	0.0915486	1	LLS	586	1.01991	0.505508	0.0436331	1	RS	589	-0.766865	0.34015	0.0241653	0.604134	NTR	900	0.0389969	0.838846	0.962921	1	meta	2802	-0.152966	0.430368	0.722267	0.752083
GN14	cg02197387	20	62694005	ENSG00000101246	20	62329996	62339377	ARFRP1	LL	727	0.0573906	0.135906	0.67282	1	LLS	586	-0.00673821	0.291034	0.981528	1	RS	589	0.142607	0.137654	0.300212	1	NTR	900	-0.120504	0.395378	0.760533	1	meta	2802	0.0781879	0.0894007	0.381803	0.4775
GN14	cg02197387	20	62694005	ENSG00000197114	20	62338817	62367494	ZGPAT	LL	727	-0.138545	0.133963	0.301043	1	LLS	586	-0.16746	0.241823	0.48863	1	RS	589	-0.0775365	0.130829	0.553413	1	NTR	900	-0.404163	0.385634	0.294617	1	meta	2802	-0.12924	0.0851347	0.128998	0.192647
GN14	cg02197387	20	62694005	ENSG00000125520	20	62371214	62374858	SLC2A4RG	LL	727	-0.335901	0.170134	0.0483441	1	LLS	586	0.220007	0.312838	0.481892	1	RS	589	-0.0276923	0.164303	0.866155	1	NTR	900	0.282848	0.39787	0.477142	1	meta	2802	-0.0687026	0.137217	0.616591	0.670652
GN14	cg02197387	20	62694005	ENSG00000130584	20	62375019	62462597	ZBTB46	LL	727	-0.374644	0.226689	0.098396	1	LLS	586	0.0918542	0.296064	0.75637	1	RS	589	0.359658	0.239682	0.133468	1	NTR	900	0.461644	0.315671	0.143626	1	meta	2802	0.110239	0.199018	0.579637	0.659091
GN14	cg02197387	20	62694005	ENSG00000183260	20	62492566	62494341	ABHD16B	LL	727	-0.437825	0.267505	0.101693	1	LLS	586	-0.33212	0.35221	0.345701	1	RS	589	-0.296048	0.30315	0.32878	1	NTR	900	-0.533621	0.469632	0.25585	1	meta	2802	-0.385477	0.163406	0.0183235	0.054
GN14	cg02197387	20	62694005	ENSG00000101150	20	62496596	62522898	TPD52L2	LL	727	0.00389405	0.145819	0.978695	1	LLS	586	-0.750812	0.291461	0.00999427	0.249857	RS	589	-0.0210589	0.140586	0.880927	1	NTR	900	-1.0571	0.248161	2.04664e-05	0.000511659	meta	2802	-0.417889	0.266091	0.116305	0.192647
GN14	cg02197387	20	62694005	ENSG00000101152	20	62526518	62567384	DNAJC5	LL	727	-0.0317912	0.114519	0.781315	1	LLS	586	-0.668477	0.246117	0.00660572	0.165143	RS	589	-0.30402	0.12383	0.014083	0.352076	NTR	900	-0.803663	0.217281	0.000216682	0.00541704	meta	2802	-0.408951	0.177127	0.0209545	0.054
GN14	cg02197387	20	62694005	ENSG00000198276	20	62571186	62587769	UCKL1	LL	727	0.419526	0.152702	0.00600799	0.1502	LLS	586	0.643981	0.235882	0.0063316	0.15829	RS	589	0.25724	0.160133	0.108184	1	NTR	900	0.47622	0.234432	0.0422163	1	meta	2802	0.408826	0.0920376	8.91489e-06	7.425e-05
GN14	cg02197387	20	62694005	ENSG00000207554	20	62573984	62574079	MIR647	LL	727	0.575488	0.472606	0.223341	1	LLS	586	0.654601	0.607019	0.280862	1	RS	589	0.0492548	0.478257	0.917972	1	NTR	900	0.0287468	1.04989	0.978156	1	meta	2802	0.368436	0.28318	0.193235	0.253947
GN14	cg02197387	20	62694005	ENSG00000267848	20	62585007	62585495		LL	727	1.06237	0.652618	0.103555	1	LLS	586	0.908079	0.980507	0.354377	1	RS	589	0.831612	0.658897	0.206903	1	NTR	900	0.919231	1.87705	0.624331	1	meta	2802	0.939759	0.409092	0.0216085	0.054
GN14	cg02197387	20	62694005	ENSG00000196700	20	62588055	62680113	ZNF512B	LL	727	-0.268102	0.173596	0.122491	1	LLS	586	0.35765	0.294801	0.225056	1	RS	589	-0.0953827	0.206447	0.644067	1	NTR	900	0.680136	0.255802	0.007841	0.196025	meta	2802	0.134759	0.218767	0.537898	0.640476
GN14	cg02197387	20	62694005	ENSG00000130590	20	62605466	62611361	SAMD10	LL	727	1.23655	0.336553	0.000238638	0.00596595	LLS	586	1.87032	0.396068	2.33284e-06	5.83209e-05	RS	589	1.30119	0.288848	6.64491e-06	0.000166123	NTR	900	1.30233	0.470796	0.00567087	0.141772	meta	2802	1.3978	0.17761	3.54485e-15	4.425e-14
GN14	cg02197387	20	62694005	ENSG00000101161	20	62612488	62664453	PRPF6	LL	727	0.242783	0.154927	0.117095	1	LLS	586	0.395017	0.260059	0.128774	1	RS	589	0.497341	0.144373	0.000571397	0.0142849	NTR	900	0.0246741	0.331835	0.940727	1	meta	2802	0.351813	0.09543	0.000227265	0.000945833
GN14	cg02197387	20	62694005	ENSG00000196421	20	62665697	62671315	LINC00176	LL	727	3.52616	0.94809	0.000199835	0.00499586	LLS	586	5.02216	1.07555	3.0212e-06	7.55299e-05	RS	589	4.63428	0.864067	8.17011e-08	2.04253e-06	NTR	900	4.50315	1.31323	0.000605691	0.0151423	meta	2802	4.38441	0.506618	4.96034e-18	1.24e-16
GN14	cg02197387	20	62694005	ENSG00000171703	20	62681189	62703700	TCEA2	LL	727	-0.334562	0.173597	0.0539498	1	LLS	586	-0.122139	0.310186	0.693758	1	RS	589	-0.0573135	0.176675	0.745634	1	NTR	900	-0.785429	0.466854	0.0924942	1	meta	2802	-0.22208	0.111667	0.0467256	0.0972917
GN14	cg02197387	20	62694005	ENSG00000171700	20	62704534	62711323	RGS19	LL	727	-0.0117423	0.139503	0.932919	1	LLS	586	-0.89272	0.285989	0.00179921	0.0449802	RS	589	-0.0566111	0.157483	0.719239	1	NTR	900	-1.21607	0.331675	0.000245936	0.0061484	meta	2802	-0.48847	0.295067	0.097833	0.174643
GN14	cg02197387	20	62694005	ENSG00000125510	20	62711526	62731996	OPRL1	LL	727	-0.731072	0.227008	0.00127981	0.0319953	LLS	586	-1.56731	0.365539	1.80548e-05	0.000451371	RS	589	-0.771317	0.248479	0.0019082	0.0477051	NTR	900	-1.88836	0.347595	5.55297e-08	1.38824e-06	meta	2802	-1.18897	0.28729	3.49478e-05	0.0001745
GN14	cg02197387	20	62694005	ENSG00000196132	20	62783144	62873604	MYT1	LL	727	0.271668	1.47155	0.853532	1	LLS	586	0.0293908	1.91689	0.987767	1	RS	589	2.32164	1.65685	0.161144	1	NTR	900	2.16182	1.57579	0.170095	1	meta	2802	1.23241	0.816238	0.131077	0.192647
GN14	cg02197387	20	62694005	ENSG00000203880	20	62887094	62926855	PCMTD2	LL	727	0.355808	0.246744	0.149299	1	LLS	586	0.935319	0.427839	0.028805	0.720125	RS	589	0.132448	0.199827	0.50745	1	NTR	900	0.326677	0.739647	0.658731	1	meta	2802	0.311541	0.149167	0.0367493	0.0834091
GN14	cg03946671	20	62693973	ENSG00000130589	20	62189439	62205592	HELZ2	LL	727	0.125462	0.171792	0.465198	1	LLS	586	-1.00481	0.345901	0.0036736	0.0918399	RS	589	-0.163752	0.197167	0.406244	1	NTR	900	-0.467964	0.309037	0.129959	1	meta	2802	-0.309517	0.228709	0.175953	0.4
GN14	cg03946671	20	62693973	ENSG00000101216	20	62218955	62258394	GMEB2	LL	727	-0.0414751	0.0808383	0.607907	1	LLS	586	-0.217275	0.142525	0.12739	1	RS	589	0.00568585	0.0842197	0.946174	1	NTR	900	-0.325441	0.169239	0.0544848	1	meta	2802	-0.0822065	0.0584663	0.159709	0.4
GN14	cg03946671	20	62693973	ENSG00000232442	20	62258580	62260177		LL	727	-0.175783	0.140246	0.210064	1	LLS	586	0.18732	0.233069	0.421565	1	RS	589	0.232181	0.138142	0.0928141	1	NTR	900	0.106679	0.375279	0.776206	1	meta	2802	0.0683608	0.126575	0.589142	0.615625
GN14	cg03946671	20	62693973	ENSG00000197457	20	62271061	62284780	STMN3	LL	727	0.223338	0.148056	0.131435	1	LLS	586	0.350956	0.25824	0.174137	1	RS	589	0.133393	0.16735	0.425398	1	NTR	900	0.539606	0.267699	0.0438294	1	meta	2802	0.251588	0.0952272	0.00824232	0.0294286
GN14	cg03946671	20	62693973	ENSG00000258366	20	62289163	62328416	RTEL1	LL	727	0.859792	0.470471	0.0676225	1	LLS	586	-0.861391	0.751048	0.251416	1	RS	589	-0.13691	0.619793	0.825173	1	NTR	900	1.5945	1.2458	0.200581	1	meta	2802	0.256527	0.460532	0.577512	0.615625
GN14	cg03946671	20	62693973	ENSG00000026036	20	62290653	62330037	RTEL1-TNFRSF6B	LL	727	-0.173093	0.219267	0.429868	1	LLS	586	0.000585488	0.335625	0.998608	1	RS	589	-0.00762594	0.234974	0.97411	1	NTR	900	-0.805371	0.612906	0.188839	1	meta	2802	-0.116492	0.140788	0.407996	0.615625
GN14	cg03946671	20	62693973	ENSG00000101246	20	62329996	62339377	ARFRP1	LL	727	0.0149997	0.0845554	0.859198	1	LLS	586	0.0432353	0.193997	0.82364	1	RS	589	0.0627232	0.0934607	0.502145	1	NTR	900	0.0420516	0.290367	0.884851	1	meta	2802	0.0373188	0.0584423	0.523111	0.615625
GN14	cg03946671	20	62693973	ENSG00000197114	20	62338817	62367494	ZGPAT	LL	727	-0.0432788	0.0842372	0.607411	1	LLS	586	-0.061502	0.161051	0.702551	1	RS	589	-0.00879381	0.0891635	0.921436	1	NTR	900	-0.238729	0.284057	0.400669	1	meta	2802	-0.0394609	0.0561074	0.481863	0.615625
GN14	cg03946671	20	62693973	ENSG00000125520	20	62371214	62374858	SLC2A4RG	LL	727	-0.169346	0.106241	0.110939	1	LLS	586	0.0710905	0.206424	0.730552	1	RS	589	-0.00967914	0.112461	0.931413	1	NTR	900	0.0180938	0.291708	0.950541	1	meta	2802	-0.0684521	0.0702062	0.329553	0.55
GN14	cg03946671	20	62693973	ENSG00000130584	20	62375019	62462597	ZBTB46	LL	727	-0.0459797	0.143119	0.748007	1	LLS	586	0.0301994	0.197207	0.878291	1	RS	589	0.222051	0.164192	0.176251	1	NTR	900	-0.0338887	0.231804	0.883767	1	meta	2802	0.047127	0.0876256	0.5907	0.615625
GN14	cg03946671	20	62693973	ENSG00000183260	20	62492566	62494341	ABHD16B	LL	727	-0.215017	0.167242	0.19856	1	LLS	586	-0.0958346	0.23447	0.682739	1	RS	589	-0.01505	0.207157	0.942085	1	NTR	900	-0.549274	0.344925	0.111285	1	meta	2802	-0.168104	0.108053	0.119765	0.333333
GN14	cg03946671	20	62693973	ENSG00000101150	20	62496596	62522898	TPD52L2	LL	727	-0.00872278	0.0910671	0.923692	1	LLS	586	-0.185534	0.192684	0.335602	1	RS	589	0.081038	0.0967179	0.402098	1	NTR	900	-0.327481	0.185239	0.0770799	1	meta	2802	-0.0452489	0.0764584	0.553977	0.615625
GN14	cg03946671	20	62693973	ENSG00000101152	20	62526518	62567384	DNAJC5	LL	727	0.0213173	0.071446	0.765422	1	LLS	586	-0.231333	0.164439	0.159485	1	RS	589	-0.00953821	0.0847783	0.910421	1	NTR	900	-0.420371	0.159516	0.00840662	0.210165	meta	2802	-0.118366	0.0966218	0.220557	0.410714
GN14	cg03946671	20	62693973	ENSG00000198276	20	62571186	62587769	UCKL1	LL	727	0.324065	0.0951913	0.000663205	0.0165801	LLS	586	0.441042	0.156823	0.00491816	0.122954	RS	589	0.189413	0.108318	0.0803481	1	NTR	900	0.286002	0.171376	0.0951457	1	meta	2802	0.294409	0.0608244	1.29641e-06	1.08333e-05
GN14	cg03946671	20	62693973	ENSG00000207554	20	62573984	62574079	MIR647	LL	727	0.509023	0.293521	0.0828829	1	LLS	586	0.106897	0.400905	0.789747	1	RS	589	-0.0127849	0.326559	0.968771	1	NTR	900	-0.000963836	0.769964	0.999001	1	meta	2802	0.223302	0.186039	0.230025	0.410714
GN14	cg03946671	20	62693973	ENSG00000267848	20	62585007	62585495		LL	727	1.00771	0.415253	0.0152347	0.380869	LLS	586	0.835027	0.649468	0.198545	1	RS	589	0.780266	0.445713	0.0800146	1	NTR	900	0.519315	1.3756	0.705789	1	meta	2802	0.875732	0.269855	0.00117368	0.00585
GN14	cg03946671	20	62693973	ENSG00000196700	20	62588055	62680113	ZNF512B	LL	727	-0.0464244	0.108062	0.667481	1	LLS	586	-0.132725	0.195444	0.497078	1	RS	589	0.0230381	0.14116	0.870356	1	NTR	900	0.378671	0.184867	0.0405268	1	meta	2802	0.035423	0.0886225	0.689372	0.689
GN14	cg03946671	20	62693973	ENSG00000130590	20	62605466	62611361	SAMD10	LL	727	1.01687	0.212781	1.76205e-06	4.40512e-05	LLS	586	0.981946	0.26861	0.000256519	0.00641297	RS	589	0.415766	0.200049	0.0376794	0.941984	NTR	900	0.592172	0.348171	0.0889784	1	meta	2802	0.751799	0.167151	6.8688e-06	4.29375e-05
GN14	cg03946671	20	62693973	ENSG00000101161	20	62612488	62664453	PRPF6	LL	727	0.169125	0.096727	0.0803813	1	LLS	586	0.157233	0.172323	0.361543	1	RS	589	0.205933	0.100448	0.0403502	1	NTR	900	0.255325	0.242678	0.292747	1	meta	2802	0.187482	0.0624211	0.00266892	0.011125
GN14	cg03946671	20	62693973	ENSG00000196421	20	62665697	62671315	LINC00176	LL	727	2.9902	0.592009	4.39625e-07	1.09906e-05	LLS	586	2.3199	0.733434	0.00156116	0.039029	RS	589	2.41486	0.596717	5.18996e-05	0.00129749	NTR	900	3.78368	0.946289	6.37621e-05	0.00159405	meta	2802	2.76146	0.340257	4.8266e-16	6.0375e-15
GN14	cg03946671	20	62693973	ENSG00000171703	20	62681189	62703700	TCEA2	LL	727	-0.220808	0.106611	0.0383452	0.958629	LLS	586	0.0200908	0.204031	0.92156	1	RS	589	0.0151102	0.120513	0.900221	1	NTR	900	-0.307864	0.343879	0.370644	1	meta	2802	-0.103795	0.0855236	0.224883	0.410714
GN14	cg03946671	20	62693973	ENSG00000171700	20	62704534	62711323	RGS19	LL	727	0.0525354	0.0871121	0.546457	1	LLS	586	-0.237718	0.189182	0.208914	1	RS	589	0.0642842	0.107929	0.551431	1	NTR	900	-0.501531	0.245142	0.0407681	1	meta	2802	-0.0749176	0.107918	0.487551	0.615625
GN14	cg03946671	20	62693973	ENSG00000125510	20	62711526	62731996	OPRL1	LL	727	-1.01454	0.134489	4.56759e-14	1.1419e-12	LLS	586	-1.28266	0.239109	8.12467e-08	2.03117e-06	RS	589	-0.767691	0.166851	4.20371e-06	0.000105093	NTR	900	-1.37545	0.254788	6.72379e-08	1.68095e-06	meta	2802	-1.05792	0.12891	2.27466e-16	5.675e-15
GN14	cg03946671	20	62693973	ENSG00000196132	20	62783144	62873604	MYT1	LL	727	0.585726	0.915649	0.522378	1	LLS	586	0.298597	1.26958	0.814059	1	RS	589	0.0274785	1.13175	0.98063	1	NTR	900	0.660744	1.15946	0.568764	1	meta	2802	0.418495	0.547363	0.44453	0.615625
GN14	cg03946671	20	62693973	ENSG00000203880	20	62887094	62926855	PCMTD2	LL	727	0.192083	0.154313	0.213219	1	LLS	586	0.451948	0.284221	0.111805	1	RS	589	0.196841	0.135966	0.147695	1	NTR	900	0.00142083	0.543504	0.997914	1	meta	2802	0.217374	0.0945536	0.021508	0.0671875
GN14	cg10494860	20	62693951	ENSG00000130589	20	62189439	62205592	HELZ2	LL	727	0.361402	0.293281	0.217847	1	LLS	586	-0.711788	0.59317	0.23015	1	RS	589	-0.347237	0.345421	0.314773	1	NTR	900	-0.296894	0.513165	0.56289	1	meta	2802	-0.129997	0.250715	0.604105	0.732143
GN14	cg10494860	20	62693951	ENSG00000101216	20	62218955	62258394	GMEB2	LL	727	0.033589	0.137718	0.807311	1	LLS	586	-0.288692	0.242786	0.234409	1	RS	589	-0.0616331	0.147682	0.676433	1	NTR	900	-0.414839	0.280199	0.138735	1	meta	2802	-0.0875942	0.0882927	0.321155	0.535
GN14	cg10494860	20	62693951	ENSG00000232442	20	62258580	62260177		LL	727	-0.170645	0.239588	0.476314	1	LLS	586	-0.202632	0.40091	0.613256	1	RS	589	0.325398	0.245457	0.184945	1	NTR	900	0.0917272	0.624889	0.883298	1	meta	2802	0.0289194	0.171352	0.865976	0.941304
GN14	cg10494860	20	62693951	ENSG00000197457	20	62271061	62284780	STMN3	LL	727	0.448773	0.251896	0.0748177	1	LLS	586	0.28932	0.439752	0.510592	1	RS	589	0.275541	0.296958	0.353471	1	NTR	900	0.664239	0.443036	0.133799	1	meta	2802	0.403511	0.163592	0.0136416	0.0566667
GN14	cg10494860	20	62693951	ENSG00000258366	20	62289163	62328416	RTEL1	LL	727	1.59663	0.801944	0.0464868	1	LLS	586	-0.278758	1.28521	0.828289	1	RS	589	-0.360497	1.09366	0.741683	1	NTR	900	3.21202	2.0624	0.11937	1	meta	2802	0.810146	0.674882	0.229974	0.479167
GN14	cg10494860	20	62693951	ENSG00000026036	20	62290653	62330037	RTEL1-TNFRSF6B	LL	727	-0.399364	0.37655	0.288878	1	LLS	586	0.0866506	0.575766	0.880373	1	RS	589	-0.0445277	0.412777	0.914096	1	NTR	900	-1.64608	1.01486	0.10481	1	meta	2802	-0.261086	0.243186	0.283	0.514286
GN14	cg10494860	20	62693951	ENSG00000101246	20	62329996	62339377	ARFRP1	LL	727	0.0734835	0.144768	0.611737	1	LLS	586	-0.151076	0.332036	0.64911	1	RS	589	-0.0544739	0.163844	0.739531	1	NTR	900	0.191602	0.480593	0.69013	1	meta	2802	0.00951815	0.100827	0.924791	0.96
GN14	cg10494860	20	62693951	ENSG00000197114	20	62338817	62367494	ZGPAT	LL	727	0.0491064	0.144543	0.734056	1	LLS	586	-0.248128	0.276984	0.370349	1	RS	589	-0.141123	0.157583	0.370494	1	NTR	900	-0.195441	0.471554	0.678536	1	meta	2802	-0.0704655	0.0972825	0.468857	0.651389
GN14	cg10494860	20	62693951	ENSG00000125520	20	62371214	62374858	SLC2A4RG	LL	727	-0.064324	0.18244	0.724406	1	LLS	586	-0.156021	0.354188	0.659572	1	RS	589	-0.0472518	0.197105	0.810541	1	NTR	900	-0.0340701	0.4829	0.943753	1	meta	2802	-0.0667016	0.121229	0.582174	0.732143
GN14	cg10494860	20	62693951	ENSG00000130584	20	62375019	62462597	ZBTB46	LL	727	0.162578	0.242397	0.502405	1	LLS	586	-0.0563261	0.338172	0.867716	1	RS	589	0.384071	0.289056	0.183944	1	NTR	900	-0.226571	0.385086	0.556287	1	meta	2802	0.12014	0.149947	0.423009	0.622059
GN14	cg10494860	20	62693951	ENSG00000183260	20	62492566	62494341	ABHD16B	LL	727	-0.345408	0.286642	0.228197	1	LLS	586	-0.341854	0.40018	0.392966	1	RS	589	-0.119754	0.365728	0.743335	1	NTR	900	-1.02792	0.56861	0.0706418	1	meta	2802	-0.359268	0.185745	0.0530889	0.165937
GN14	cg10494860	20	62693951	ENSG00000101150	20	62496596	62522898	TPD52L2	LL	727	0.0568692	0.155716	0.714955	1	LLS	586	0.073107	0.327686	0.823457	1	RS	589	0.0457235	0.168739	0.786413	1	NTR	900	-0.72005	0.3052	0.0183108	0.457771	meta	2802	-0.0752529	0.149541	0.614806	0.732143
GN14	cg10494860	20	62693951	ENSG00000101152	20	62526518	62567384	DNAJC5	LL	727	0.0280109	0.122051	0.818479	1	LLS	586	-0.0638333	0.281382	0.820535	1	RS	589	-0.0908881	0.149699	0.543758	1	NTR	900	-0.650401	0.265868	0.0144318	0.360796	meta	2802	-0.129115	0.121545	0.288108	0.514286
GN14	cg10494860	20	62693951	ENSG00000198276	20	62571186	62587769	UCKL1	LL	727	0.467487	0.162719	0.00406632	0.101658	LLS	586	0.335092	0.270485	0.215399	1	RS	589	0.282579	0.191893	0.140862	1	NTR	900	0.352195	0.283835	0.214663	1	meta	2802	0.376699	0.104825	0.000326144	0.0020375
GN14	cg10494860	20	62693951	ENSG00000207554	20	62573984	62574079	MIR647	LL	727	0.837427	0.500073	0.0940109	1	LLS	586	0.0822507	0.687498	0.90477	1	RS	589	0.00481338	0.573366	0.993302	1	NTR	900	0.542755	1.27094	0.669344	1	meta	2802	0.396237	0.319839	0.215396	0.479167
GN14	cg10494860	20	62693951	ENSG00000267848	20	62585007	62585495		LL	727	1.35112	0.707687	0.0562356	1	LLS	586	1.72362	1.11959	0.123682	1	RS	589	1.70262	0.781781	0.0294156	0.735391	NTR	900	2.5303	2.25791	0.262442	1	meta	2802	1.58964	0.464899	0.000627788	0.00314
GN14	cg10494860	20	62693951	ENSG00000196700	20	62588055	62680113	ZNF512B	LL	727	-0.190526	0.184095	0.3007	1	LLS	586	-0.323395	0.333715	0.332508	1	RS	589	0.126788	0.245263	0.605194	1	NTR	900	0.653492	0.307881	0.0337919	0.844797	meta	2802	0.0485482	0.196493	0.804852	0.914773
GN14	cg10494860	20	62693951	ENSG00000130590	20	62605466	62611361	SAMD10	LL	727	1.43289	0.367914	9.83441e-05	0.0024586	LLS	586	1.02183	0.459368	0.0261197	0.652992	RS	589	0.690729	0.350851	0.0489847	1	NTR	900	0.988023	0.572868	0.0845824	1	meta	2802	1.0323	0.207179	6.2715e-07	5.225e-06
GN14	cg10494860	20	62693951	ENSG00000101161	20	62612488	62664453	PRPF6	LL	727	0.327049	0.165077	0.0475705	1	LLS	586	0.14817	0.295379	0.615929	1	RS	589	0.149563	0.175353	0.393702	1	NTR	900	0.521799	0.404014	0.196517	1	meta	2802	0.250681	0.107331	0.0195128	0.0696429
GN14	cg10494860	20	62693951	ENSG00000196421	20	62665697	62671315	LINC00176	LL	727	4.03141	1.02187	7.97609e-05	0.00199402	LLS	586	3.49506	1.26304	0.00565451	0.141363	RS	589	3.49461	1.05611	0.000936457	0.0234114	NTR	900	4.95141	1.57373	0.00165357	0.0413393	meta	2802	3.8768	0.588761	4.55868e-11	5.7e-10
GN14	cg10494860	20	62693951	ENSG00000171703	20	62681189	62703700	TCEA2	LL	727	-0.227546	0.1847	0.217958	1	LLS	586	-0.261671	0.350733	0.455627	1	RS	589	-0.0830821	0.211941	0.695054	1	NTR	900	-0.228832	0.568674	0.687393	1	meta	2802	-0.180813	0.126192	0.151903	0.38
GN14	cg10494860	20	62693951	ENSG00000171700	20	62704534	62711323	RGS19	LL	727	0.12289	0.148571	0.408155	1	LLS	586	-0.107437	0.322531	0.739054	1	RS	589	0.0139307	0.189407	0.941369	1	NTR	900	-0.814204	0.406185	0.0450146	1	meta	2802	-0.0054836	0.109872	0.960195	0.96
GN14	cg10494860	20	62693951	ENSG00000125510	20	62711526	62731996	OPRL1	LL	727	-1.55604	0.234645	3.3234e-11	8.30849e-10	LLS	586	-1.71048	0.420902	4.827e-05	0.00120675	RS	589	-1.49085	0.291395	3.11658e-07	7.79146e-06	NTR	900	-2.19764	0.4236	2.1256e-07	5.314e-06	meta	2802	-1.64545	0.155875	4.75597e-26	1.19e-24
GN14	cg10494860	20	62693951	ENSG00000196132	20	62783144	62873604	MYT1	LL	727	2.02094	1.56372	0.196221	1	LLS	586	1.84774	2.17158	0.39484	1	RS	589	-1.06497	1.98421	0.591461	1	NTR	900	-0.245054	1.92126	0.898506	1	meta	2802	0.769186	0.934162	0.410283	0.622059
GN14	cg10494860	20	62693951	ENSG00000203880	20	62887094	62926855	PCMTD2	LL	727	0.123016	0.264156	0.641434	1	LLS	586	0.578595	0.488319	0.236068	1	RS	589	0.341462	0.238425	0.152098	1	NTR	900	-0.127738	0.898468	0.886943	1	meta	2802	0.268718	0.163616	0.100514	0.280556
GN14	cg12176783	20	62694000	ENSG00000130589	20	62189439	62205592	HELZ2	LL	727	0.074862	0.145116	0.605939	1	LLS	586	-0.529513	0.256798	0.0392098	0.980246	RS	589	-0.101766	0.15334	0.506906	1	NTR	900	-0.245224	0.228171	0.282494	1	meta	2802	-0.135402	0.113787	0.234063	0.344118
GN14	cg12176783	20	62694000	ENSG00000101216	20	62218955	62258394	GMEB2	LL	727	-0.0293556	0.0684609	0.668073	1	LLS	586	-0.154441	0.105105	0.141727	1	RS	589	-0.0206119	0.0656648	0.7536	1	NTR	900	-0.168338	0.124617	0.176748	1	meta	2802	-0.0597535	0.0408182	0.143224	0.275
GN14	cg12176783	20	62694000	ENSG00000232442	20	62258580	62260177		LL	727	-0.175473	0.118677	0.139252	1	LLS	586	0.0142869	0.172821	0.934115	1	RS	589	0.188077	0.107814	0.0810812	1	NTR	900	0.249624	0.27637	0.366407	1	meta	2802	0.0404079	0.105516	0.701754	0.763043
GN14	cg12176783	20	62694000	ENSG00000197457	20	62271061	62284780	STMN3	LL	727	0.18495	0.124775	0.138269	1	LLS	586	0.29851	0.189781	0.115737	1	RS	589	0.167207	0.129631	0.197099	1	NTR	900	0.555249	0.193721	0.00415402	0.10385	meta	2802	0.252109	0.0749215	0.000765511	0.00383
GN14	cg12176783	20	62694000	ENSG00000258366	20	62289163	62328416	RTEL1	LL	727	0.534226	0.40011	0.181812	1	LLS	586	-0.138611	0.557134	0.803521	1	RS	589	-0.0722446	0.485739	0.881766	1	NTR	900	1.73178	0.922917	0.0605973	1	meta	2802	0.310302	0.259238	0.231315	0.344118
GN14	cg12176783	20	62694000	ENSG00000026036	20	62290653	62330037	RTEL1-TNFRSF6B	LL	727	-0.30426	0.186569	0.102928	1	LLS	586	0.254204	0.249473	0.30822	1	RS	589	-0.102659	0.181977	0.572664	1	NTR	900	0.0203242	0.451825	0.964121	1	meta	2802	-0.0850741	0.127776	0.505535	0.602381
GN14	cg12176783	20	62694000	ENSG00000101246	20	62329996	62339377	ARFRP1	LL	727	-0.0402508	0.0710956	0.571292	1	LLS	586	0.0885538	0.142977	0.535682	1	RS	589	0.0423506	0.0734889	0.564422	1	NTR	900	-0.031641	0.213183	0.88201	1	meta	2802	0.00774184	0.0469362	0.868988	0.869
GN14	cg12176783	20	62694000	ENSG00000197114	20	62338817	62367494	ZGPAT	LL	727	-0.0828398	0.0707057	0.241352	1	LLS	586	-0.00485109	0.119414	0.967595	1	RS	589	0.00573438	0.0697723	0.934498	1	NTR	900	-0.10715	0.208787	0.60781	1	meta	2802	-0.0364897	0.044788	0.415232	0.53625
GN14	cg12176783	20	62694000	ENSG00000125520	20	62371214	62374858	SLC2A4RG	LL	727	-0.208712	0.089532	0.0197459	0.493648	LLS	586	0.139432	0.153705	0.364332	1	RS	589	-0.0314939	0.0870239	0.717428	1	NTR	900	-0.0151059	0.214658	0.943898	1	meta	2802	-0.0607458	0.0768541	0.429292	0.53625
GN14	cg12176783	20	62694000	ENSG00000130584	20	62375019	62462597	ZBTB46	LL	727	-0.208544	0.119966	0.0821487	1	LLS	586	0.0744404	0.145638	0.609259	1	RS	589	0.270047	0.126076	0.0321985	0.804963	NTR	900	0.162187	0.170268	0.340823	1	meta	2802	0.0667415	0.111536	0.549584	0.625
GN14	cg12176783	20	62694000	ENSG00000183260	20	62492566	62494341	ABHD16B	LL	727	-0.339957	0.141843	0.0165426	0.413565	LLS	586	-0.0258071	0.174156	0.882198	1	RS	589	-0.0275371	0.162275	0.865251	1	NTR	900	-0.193392	0.253606	0.44572	1	meta	2802	-0.156475	0.0940399	0.096128	0.218409
GN14	cg12176783	20	62694000	ENSG00000101150	20	62496596	62522898	TPD52L2	LL	727	-0.0660019	0.0768493	0.390425	1	LLS	586	-0.187129	0.143404	0.191926	1	RS	589	0.034605	0.074926	0.644185	1	NTR	900	-0.46981	0.135254	0.000513661	0.0128415	meta	2802	-0.149884	0.105585	0.155735	0.278571
GN14	cg12176783	20	62694000	ENSG00000101152	20	62526518	62567384	DNAJC5	LL	727	-0.0529525	0.0600806	0.378124	1	LLS	586	-0.259412	0.121154	0.0322604	0.80651	RS	589	-0.0998456	0.0666983	0.1344	1	NTR	900	-0.290171	0.116879	0.0130403	0.326007	meta	2802	-0.136751	0.0530223	0.00990535	0.0309687
GN14	cg12176783	20	62694000	ENSG00000198276	20	62571186	62587769	UCKL1	LL	727	0.164256	0.0805766	0.0414997	1	LLS	586	0.349959	0.115321	0.00240819	0.0602047	RS	589	0.196973	0.0846766	0.0200089	0.500223	NTR	900	0.276313	0.125586	0.0277937	0.694843	meta	2802	0.223576	0.0481077	3.36129e-06	2.1e-05
GN14	cg12176783	20	62694000	ENSG00000207554	20	62573984	62574079	MIR647	LL	727	0.354096	0.247976	0.153307	1	LLS	586	0.0497622	0.297339	0.867088	1	RS	589	0.0258142	0.254925	0.919342	1	NTR	900	0.469499	0.564354	0.405453	1	meta	2802	0.177711	0.147281	0.227581	0.344118
GN14	cg12176783	20	62694000	ENSG00000267848	20	62585007	62585495		LL	727	0.889286	0.346205	0.010209	0.255225	LLS	586	0.463494	0.480264	0.334504	1	RS	589	0.435407	0.348492	0.211517	1	NTR	900	1.20921	1.00556	0.229163	1	meta	2802	0.648807	0.213678	0.00239442	0.00995833
GN14	cg12176783	20	62694000	ENSG00000196700	20	62588055	62680113	ZNF512B	LL	727	-0.146113	0.0915002	0.110298	1	LLS	586	0.0249694	0.145133	0.863402	1	RS	589	-0.0907853	0.109396	0.406607	1	NTR	900	0.390667	0.136763	0.00428299	0.107075	meta	2802	0.0317234	0.118573	0.789051	0.821875
GN14	cg12176783	20	62694000	ENSG00000130590	20	62605466	62611361	SAMD10	LL	727	0.649921	0.181535	0.000343417	0.00858544	LLS	586	0.742946	0.196036	0.000150737	0.00376842	RS	589	0.395936	0.155299	0.0107873	0.269683	NTR	900	0.70078	0.254685	0.00593133	0.148283	meta	2802	0.58644	0.0955468	8.37129e-10	1.04625e-08
GN14	cg12176783	20	62694000	ENSG00000101161	20	62612488	62664453	PRPF6	LL	727	0.0749718	0.0816954	0.358777	1	LLS	586	0.18985	0.127368	0.136077	1	RS	589	0.138072	0.0781552	0.077289	1	NTR	900	0.110525	0.179339	0.537704	1	meta	2802	0.120549	0.0496121	0.0151058	0.0419444
GN14	cg12176783	20	62694000	ENSG00000196421	20	62665697	62671315	LINC00176	LL	727	1.78189	0.505057	0.000418547	0.0104637	LLS	586	1.94395	0.540638	0.000323581	0.00808951	RS	589	1.9452	0.46814	3.25058e-05	0.000812646	NTR	900	2.27684	0.706834	0.00127664	0.031916	meta	2802	1.94659	0.268162	3.89993e-13	9.75e-12
GN14	cg12176783	20	62694000	ENSG00000171703	20	62681189	62703700	TCEA2	LL	727	-0.209456	0.0911591	0.0215791	0.539477	LLS	586	-0.0346826	0.152185	0.819725	1	RS	589	-0.0132501	0.0941512	0.888081	1	NTR	900	-0.35397	0.252667	0.161233	1	meta	2802	-0.116557	0.0688774	0.0906005	0.218409
GN14	cg12176783	20	62694000	ENSG00000171700	20	62704534	62711323	RGS19	LL	727	-0.0432576	0.074102	0.559383	1	LLS	586	-0.224958	0.140568	0.10952	1	RS	589	-0.0237354	0.083992	0.77749	1	NTR	900	-0.553845	0.178842	0.00195592	0.0488981	meta	2802	-0.167606	0.104642	0.10922	0.227083
GN14	cg12176783	20	62694000	ENSG00000125510	20	62711526	62731996	OPRL1	LL	727	-0.557991	0.118022	2.26902e-06	5.67256e-05	LLS	586	-0.833083	0.178646	3.11163e-06	7.77909e-05	RS	589	-0.476729	0.131933	0.0003022	0.00755501	NTR	900	-0.978732	0.186258	1.48263e-07	3.70657e-06	meta	2802	-0.678767	0.112142	1.42418e-09	1.18333e-08
GN14	cg12176783	20	62694000	ENSG00000196132	20	62783144	62873604	MYT1	LL	727	0.0542962	0.775935	0.944213	1	LLS	586	0.276698	0.940169	0.768524	1	RS	589	0.329315	0.880966	0.708545	1	NTR	900	0.888125	0.852109	0.297288	1	meta	2802	0.375725	0.42804	0.380063	0.527778
GN14	cg12176783	20	62694000	ENSG00000203880	20	62887094	62926855	PCMTD2	LL	727	0.297889	0.130056	0.0219944	0.54986	LLS	586	0.258076	0.209744	0.218534	1	RS	589	0.115463	0.106164	0.276772	1	NTR	900	0.180745	0.399849	0.651245	1	meta	2802	0.197096	0.0752004	0.00876876	0.0309687
GN14	cg24348495	20	62693971	ENSG00000130589	20	62189439	62205592	HELZ2	LL	727	0.397136	0.559993	0.478213	1	LLS	586	-2.50612	1.0966	0.0222916	0.557291	RS	589	-0.900918	0.592814	0.128579	1	NTR	900	-1.17352	0.951426	0.217416	1	meta	2802	-0.815612	0.571046	0.153212	0.381818
GN14	cg24348495	20	62693971	ENSG00000101216	20	62218955	62258394	GMEB2	LL	727	-0.0117741	0.263422	0.964349	1	LLS	586	-0.803369	0.447222	0.0724378	1	RS	589	0.0290031	0.254589	0.9093	1	NTR	900	-0.339945	0.519286	0.5127	1	meta	2802	-0.129698	0.161065	0.420673	0.657813
GN14	cg24348495	20	62693971	ENSG00000232442	20	62258580	62260177		LL	727	-0.320048	0.455719	0.482496	1	LLS	586	0.126481	0.73491	0.863356	1	RS	589	0.0717619	0.424514	0.865761	1	NTR	900	0.576139	1.15215	0.617036	1	meta	2802	-0.0365992	0.277681	0.89514	0.895
GN14	cg24348495	20	62693971	ENSG00000197457	20	62271061	62284780	STMN3	LL	727	0.976873	0.480677	0.0421248	1	LLS	586	0.681799	0.802998	0.395844	1	RS	589	-0.284285	0.503974	0.572696	1	NTR	900	1.72212	0.817237	0.0350965	0.877412	meta	2802	0.666902	0.427071	0.118389	0.327778
GN14	cg24348495	20	62693971	ENSG00000258366	20	62289163	62328416	RTEL1	LL	727	1.12763	1.53585	0.462822	1	LLS	586	-0.925066	2.3609	0.695185	1	RS	589	-0.181041	1.88079	0.923316	1	NTR	900	4.33634	3.81376	0.255527	1	meta	2802	0.585507	1.0234	0.56724	0.7875
GN14	cg24348495	20	62693971	ENSG00000026036	20	62290653	62330037	RTEL1-TNFRSF6B	LL	727	-0.699383	0.715128	0.328083	1	LLS	586	0.157754	1.05654	0.881308	1	RS	589	0.361312	0.707485	0.609561	1	NTR	900	-3.32815	1.87724	0.0762462	1	meta	2802	-0.282263	0.44139	0.522507	0.769118
GN14	cg24348495	20	62693971	ENSG00000101246	20	62329996	62339377	ARFRP1	LL	727	0.160367	0.275911	0.561087	1	LLS	586	-0.117805	0.609688	0.846786	1	RS	589	-0.145493	0.283444	0.607739	1	NTR	900	0.653742	0.88729	0.461254	1	meta	2802	0.0273863	0.18398	0.881668	0.895
GN14	cg24348495	20	62693971	ENSG00000197114	20	62338817	62367494	ZGPAT	LL	727	0.0790685	0.275666	0.774245	1	LLS	586	-0.412676	0.507428	0.416063	1	RS	589	-0.0906262	0.269622	0.736778	1	NTR	900	-0.0911754	0.868524	0.916394	1	meta	2802	-0.060071	0.176434	0.7335	0.872619
GN14	cg24348495	20	62693971	ENSG00000125520	20	62371214	62374858	SLC2A4RG	LL	727	-0.184244	0.348982	0.597536	1	LLS	586	0.243549	0.649094	0.707502	1	RS	589	-0.261506	0.336473	0.437043	1	NTR	900	0.741807	0.897998	0.408766	1	meta	2802	-0.112536	0.22002	0.609015	0.801316
GN14	cg24348495	20	62693971	ENSG00000130584	20	62375019	62462597	ZBTB46	LL	727	0.0699692	0.463813	0.880089	1	LLS	586	0.167227	0.620621	0.787582	1	RS	589	0.664114	0.49665	0.181161	1	NTR	900	0.485177	0.709394	0.494018	1	meta	2802	0.332375	0.274348	0.225702	0.461538
GN14	cg24348495	20	62693971	ENSG00000183260	20	62492566	62494341	ABHD16B	LL	727	-0.517373	0.547457	0.344634	1	LLS	586	-0.326785	0.736278	0.657162	1	RS	589	0.044225	0.627079	0.943775	1	NTR	900	-1.37001	1.05266	0.193098	1	meta	2802	-0.400262	0.340468	0.239746	0.461538
GN14	cg24348495	20	62693971	ENSG00000101150	20	62496596	62522898	TPD52L2	LL	727	0.100486	0.297025	0.735131	1	LLS	586	0.0378593	0.604403	0.950054	1	RS	589	0.281618	0.292212	0.335173	1	NTR	900	-1.22998	0.568042	0.0303651	0.759127	meta	2802	-0.0693433	0.278274	0.803213	0.890217
GN14	cg24348495	20	62693971	ENSG00000101152	20	62526518	62567384	DNAJC5	LL	727	-0.033811	0.233519	0.884877	1	LLS	586	-0.699535	0.515977	0.17518	1	RS	589	0.199479	0.254711	0.433533	1	NTR	900	-1.01734	0.488704	0.0373692	0.934231	meta	2802	-0.242423	0.261339	0.353606	0.632143
GN14	cg24348495	20	62693971	ENSG00000198276	20	62571186	62587769	UCKL1	LL	727	0.938007	0.312035	0.00264624	0.0661559	LLS	586	0.673205	0.493644	0.172647	1	RS	589	0.529249	0.328544	0.107203	1	NTR	900	0.935657	0.529253	0.0770803	1	meta	2802	0.758582	0.191711	7.59278e-05	0.0006325
GN14	cg24348495	20	62693971	ENSG00000207554	20	62573984	62574079	MIR647	LL	727	1.44257	0.958753	0.132418	1	LLS	586	-0.953126	1.25671	0.448195	1	RS	589	0.514584	0.983367	0.600774	1	NTR	900	-0.301293	2.35482	0.89819	1	meta	2802	0.491791	0.583656	0.399449	0.657813
GN14	cg24348495	20	62693971	ENSG00000267848	20	62585007	62585495		LL	727	2.82169	1.34432	0.03582	0.895501	LLS	586	1.77909	2.0369	0.382429	1	RS	589	2.89965	1.3479	0.0314579	0.786448	NTR	900	2.93702	4.20796	0.485197	1	meta	2802	2.67762	0.844778	0.0015264	0.0095625
GN14	cg24348495	20	62693971	ENSG00000196700	20	62588055	62680113	ZNF512B	LL	727	-0.422596	0.351449	0.229193	1	LLS	586	-0.983581	0.608835	0.1062	1	RS	589	0.36017	0.42453	0.396217	1	NTR	900	1.54872	0.566492	0.00625931	0.156483	meta	2802	0.117432	0.513763	0.819201	0.890217
GN14	cg24348495	20	62693971	ENSG00000130590	20	62605466	62611361	SAMD10	LL	727	2.7756	0.705826	8.4098e-05	0.00210245	LLS	586	1.7953	0.840316	0.0326419	0.816048	RS	589	0.429819	0.610599	0.481477	1	NTR	900	2.15638	1.06754	0.0433876	1	meta	2802	1.7109	0.579223	0.00313896	0.0157
GN14	cg24348495	20	62693971	ENSG00000101161	20	62612488	62664453	PRPF6	LL	727	0.624461	0.313754	0.0465589	1	LLS	586	0.178486	0.54075	0.741347	1	RS	589	0.181313	0.302669	0.549143	1	NTR	900	1.16516	0.74561	0.118124	1	meta	2802	0.419464	0.195021	0.0314864	0.13125
GN14	cg24348495	20	62693971	ENSG00000196421	20	62665697	62671315	LINC00176	LL	727	7.39085	1.93809	0.000137027	0.00342567	LLS	586	6.16624	2.30369	0.00743552	0.185888	RS	589	4.67468	1.82869	0.010579	0.264476	NTR	900	9.42424	2.87919	0.00106328	0.0265821	meta	2802	6.47849	1.06946	1.3805e-09	1.725e-08
GN14	cg24348495	20	62693971	ENSG00000171703	20	62681189	62703700	TCEA2	LL	727	-0.497697	0.350887	0.156075	1	LLS	586	-0.162187	0.64285	0.800814	1	RS	589	-0.404868	0.362867	0.26453	1	NTR	900	-0.00287274	1.04964	0.997816	1	meta	2802	-0.394463	0.22915	0.0851744	0.26625
GN14	cg24348495	20	62693971	ENSG00000171700	20	62704534	62711323	RGS19	LL	727	0.135978	0.284374	0.632532	1	LLS	586	-0.695206	0.596947	0.244179	1	RS	589	0.144456	0.325464	0.657153	1	NTR	900	-1.32891	0.74894	0.0759997	1	meta	2802	-0.0980063	0.229105	0.668812	0.83625
GN14	cg24348495	20	62693971	ENSG00000125510	20	62711526	62731996	OPRL1	LL	727	-3.39332	0.449609	4.44481e-14	1.1112e-12	LLS	586	-3.96071	0.756235	1.62848e-07	4.07119e-06	RS	589	-1.87416	0.510822	0.000243578	0.00608946	NTR	900	-3.57098	0.786693	5.64609e-06	0.000141152	meta	2802	-3.11133	0.481952	1.07737e-10	2.7e-09
GN14	cg24348495	20	62693971	ENSG00000196132	20	62783144	62873604	MYT1	LL	727	2.77412	2.98782	0.353161	1	LLS	586	1.9029	3.98946	0.633375	1	RS	589	-1.83885	3.41837	0.590625	1	NTR	900	6.65359	3.53999	0.0601692	1	meta	2802	2.36283	1.71441	0.168137	0.381818
GN14	cg24348495	20	62693971	ENSG00000203880	20	62887094	62926855	PCMTD2	LL	727	0.180996	0.503602	0.719294	1	LLS	586	1.83675	0.890996	0.0392596	0.981491	RS	589	0.736049	0.407622	0.0709629	1	NTR	900	-1.10293	1.6656	0.507856	1	meta	2802	0.609559	0.293845	0.0380401	0.135714
GN14	cg27370028	20	62693943	ENSG00000130589	20	62189439	62205592	HELZ2	LL	727	0.165356	0.308289	0.591704	1	LLS	586	-0.722299	0.552687	0.191252	1	RS	589	-0.381016	0.29792	0.200925	1	NTR	900	-0.871359	0.438751	0.0470335	1	meta	2802	-0.358918	0.2399	0.134624	0.3375
GN14	cg27370028	20	62693943	ENSG00000101216	20	62218955	62258394	GMEB2	LL	727	-0.132821	0.145831	0.362408	1	LLS	586	-0.0922038	0.225207	0.682233	1	RS	589	0.0146397	0.128713	0.909445	1	NTR	900	-0.282861	0.239496	0.237576	1	meta	2802	-0.0837954	0.0831794	0.31374	0.526667
GN14	cg27370028	20	62693943	ENSG00000232442	20	62258580	62260177		LL	727	-0.173188	0.251359	0.490819	1	LLS	586	0.129303	0.37067	0.727213	1	RS	589	0.439071	0.210904	0.0373562	0.933906	NTR	900	0.1087	0.532533	0.83826	1	meta	2802	0.151121	0.182886	0.408626	0.590789
GN14	cg27370028	20	62693943	ENSG00000197457	20	62271061	62284780	STMN3	LL	727	0.737241	0.265129	0.00542447	0.135612	LLS	586	0.316577	0.406894	0.436549	1	RS	589	0.224599	0.255362	0.379112	1	NTR	900	0.576701	0.375287	0.124369	1	meta	2802	0.466943	0.153031	0.00227853	0.01185
GN14	cg27370028	20	62693943	ENSG00000258366	20	62289163	62328416	RTEL1	LL	727	0.368591	0.848785	0.664101	1	LLS	586	-0.271865	1.18569	0.818645	1	RS	589	0.706034	0.947423	0.456142	1	NTR	900	2.41311	1.75565	0.169294	1	meta	2802	0.533571	0.531655	0.315569	0.526667
GN14	cg27370028	20	62693943	ENSG00000026036	20	62290653	62330037	RTEL1-TNFRSF6B	LL	727	-0.208859	0.396907	0.598737	1	LLS	586	0.493392	0.528162	0.350218	1	RS	589	-0.405321	0.354761	0.253238	1	NTR	900	-1.5625	0.870007	0.0725009	1	meta	2802	-0.252191	0.228227	0.269159	0.517308
GN14	cg27370028	20	62693943	ENSG00000101246	20	62329996	62339377	ARFRP1	LL	727	0.0495123	0.1518	0.744297	1	LLS	586	-0.209738	0.305665	0.492605	1	RS	589	0.247181	0.141209	0.0800386	1	NTR	900	0.128595	0.408423	0.752871	1	meta	2802	0.118563	0.0952402	0.213175	0.44375
GN14	cg27370028	20	62693943	ENSG00000197114	20	62338817	62367494	ZGPAT	LL	727	-0.112386	0.150874	0.456333	1	LLS	586	-0.0286969	0.255069	0.910422	1	RS	589	0.0306377	0.136184	0.822	1	NTR	900	-0.171918	0.401819	0.66876	1	meta	2802	-0.0401216	0.0915104	0.661069	0.735417
GN14	cg27370028	20	62693943	ENSG00000125520	20	62371214	62374858	SLC2A4RG	LL	727	-0.253144	0.191692	0.186643	1	LLS	586	-0.0298613	0.327904	0.927439	1	RS	589	-0.0358912	0.171355	0.834093	1	NTR	900	0.258671	0.414056	0.532152	1	meta	2802	-0.0900513	0.114404	0.431203	0.590789
GN14	cg27370028	20	62693943	ENSG00000130584	20	62375019	62462597	ZBTB46	LL	727	-0.0930135	0.255358	0.715673	1	LLS	586	0.207645	0.313287	0.507463	1	RS	589	0.205875	0.250809	0.411735	1	NTR	900	0.1536	0.326883	0.638431	1	meta	2802	0.106331	0.140331	0.448621	0.590789
GN14	cg27370028	20	62693943	ENSG00000183260	20	62492566	62494341	ABHD16B	LL	727	-0.458315	0.300816	0.127615	1	LLS	586	-0.0253208	0.372309	0.945778	1	RS	589	-0.324801	0.316476	0.304747	1	NTR	900	-0.650402	0.485064	0.179966	1	meta	2802	-0.346302	0.175412	0.0483574	0.15125
GN14	cg27370028	20	62693943	ENSG00000101150	20	62496596	62522898	TPD52L2	LL	727	-0.0802528	0.16394	0.624469	1	LLS	586	-0.10646	0.304571	0.726684	1	RS	589	0.108936	0.148181	0.462245	1	NTR	900	-0.178562	0.262064	0.495639	1	meta	2802	-0.0163982	0.0961848	0.864628	0.865
GN14	cg27370028	20	62693943	ENSG00000101152	20	62526518	62567384	DNAJC5	LL	727	0.0731342	0.129559	0.572423	1	LLS	586	-0.0841203	0.259334	0.745657	1	RS	589	-0.123533	0.129278	0.339296	1	NTR	900	-0.346383	0.226317	0.125888	1	meta	2802	-0.0744215	0.0843373	0.377546	0.590625
GN14	cg27370028	20	62693943	ENSG00000198276	20	62571186	62587769	UCKL1	LL	727	0.627984	0.169095	0.000204167	0.00510418	LLS	586	0.541139	0.249224	0.0299089	0.747721	RS	589	0.221397	0.166322	0.183144	1	NTR	900	0.112594	0.24391	0.644352	1	meta	2802	0.38511	0.126683	0.00236615	0.01185
GN14	cg27370028	20	62693943	ENSG00000207554	20	62573984	62574079	MIR647	LL	727	0.61621	0.526475	0.241821	1	LLS	586	0.613151	0.634606	0.333948	1	RS	589	0.232163	0.49782	0.640959	1	NTR	900	-0.272541	1.08444	0.801566	1	meta	2802	0.405484	0.301836	0.179145	0.406818
GN14	cg27370028	20	62693943	ENSG00000267848	20	62585007	62585495		LL	727	0.939355	0.740431	0.204563	1	LLS	586	1.41474	1.02949	0.169376	1	RS	589	1.16165	0.689488	0.0920283	1	NTR	900	0.451352	1.93651	0.815703	1	meta	2802	1.09234	0.441178	0.0132878	0.0475
GN14	cg27370028	20	62693943	ENSG00000196700	20	62588055	62680113	ZNF512B	LL	727	-0.181113	0.194296	0.351261	1	LLS	586	0.155957	0.309569	0.614411	1	RS	589	0.191677	0.214321	0.371138	1	NTR	900	0.246999	0.263742	0.349007	1	meta	2802	0.0649459	0.120911	0.591171	0.703571
GN14	cg27370028	20	62693943	ENSG00000130590	20	62605466	62611361	SAMD10	LL	727	0.960357	0.390584	0.0139414	0.348536	LLS	586	1.30497	0.425711	0.00217386	0.0543465	RS	589	0.721	0.303536	0.017533	0.438325	NTR	900	0.619675	0.48965	0.205675	1	meta	2802	0.882219	0.192104	4.38156e-06	3.65e-05
GN14	cg27370028	20	62693943	ENSG00000101161	20	62612488	62664453	PRPF6	LL	727	0.0771139	0.174566	0.658674	1	LLS	586	0.33693	0.27138	0.214405	1	RS	589	0.420272	0.149768	0.00501376	0.125344	NTR	900	0.391453	0.342609	0.25322	1	meta	2802	0.291927	0.109143	0.00747906	0.0311667
GN14	cg27370028	20	62693943	ENSG00000196421	20	62665697	62671315	LINC00176	LL	727	3.48813	1.07353	0.00115729	0.0289323	LLS	586	3.61836	1.15405	0.00171646	0.0429115	RS	589	3.16043	0.9301	0.00067894	0.0169735	NTR	900	3.55672	1.35173	0.00850735	0.212684	meta	2802	3.41483	0.548673	4.85267e-10	6.0625e-09
GN14	cg27370028	20	62693943	ENSG00000171703	20	62681189	62703700	TCEA2	LL	727	-0.294793	0.193672	0.127977	1	LLS	586	-0.183184	0.324515	0.572425	1	RS	589	0.283465	0.184571	0.124588	1	NTR	900	-0.283318	0.484334	0.558572	1	meta	2802	-0.0671586	0.177984	0.705929	0.735417
GN14	cg27370028	20	62693943	ENSG00000171700	20	62704534	62711323	RGS19	LL	727	-0.0378203	0.156845	0.809453	1	LLS	586	-0.222732	0.299223	0.456654	1	RS	589	0.0118948	0.164505	0.942358	1	NTR	900	-0.404664	0.345064	0.240907	1	meta	2802	-0.0718752	0.101446	0.47863	0.59875
GN14	cg27370028	20	62693943	ENSG00000125510	20	62711526	62731996	OPRL1	LL	727	-1.35723	0.248883	4.94471e-08	1.23618e-06	LLS	586	-1.56166	0.384275	4.82562e-05	0.00120641	RS	589	-0.99286	0.259298	0.000128651	0.00321628	NTR	900	-1.42837	0.363203	8.39991e-05	0.00209998	meta	2802	-1.28018	0.148463	6.52732e-18	1.6325e-16
GN14	cg27370028	20	62693943	ENSG00000196132	20	62783144	62873604	MYT1	LL	727	-1.61458	1.64901	0.32752	1	LLS	586	1.1958	2.00676	0.551252	1	RS	589	0.167771	1.73007	0.922748	1	NTR	900	1.84601	1.63121	0.257768	1	meta	2802	0.341628	0.86842	0.694031	0.735417
GN14	cg27370028	20	62693943	ENSG00000203880	20	62887094	62926855	PCMTD2	LL	727	0.253222	0.278438	0.363119	1	LLS	586	0.618663	0.44899	0.168235	1	RS	589	0.196329	0.206362	0.34141	1	NTR	900	-0.271623	0.769019	0.723933	1	meta	2802	0.243678	0.152441	0.10993	0.305556

## Sheet: 6) Methyl-Exp_minedust
DMR	CpG	chr_CpG	bp_CpG	ensembl_gene_id	chr_ENSG	start_ENSG	end_ENSG	gene	cohort	n	Estimate	SE	Pvalue	p.adjust	cohort	n	Estimate	SE	Pvalue	p.adjust	cohort	n	Estimate	SE	Pvalue	p.adjust	cohort	n	Estimate	SE	Pvalue	p.adjust	test	n	b	se	pval	p.adjust.bon	p.adjust.fdr
MN1	cg08422420	5	1594733	ENSG00000113504	5	1050499	1112150	SLC12A7	LL	727	-0.139997	0.156781	0.371885	1	LLS	586	-0.262928	0.187859	0.161632	1	RS	589	0.108282	0.179693	0.54678	1	NTR	900	-0.0677711	0.152423	0.656591	1	meta	2802	-0.0888575	0.0836151	0.28792	1	0.576
MN1	cg08422420	5	1594733	ENSG00000174358	5	1201710	1225232	SLC6A19	LL	727	0.258422	0.430989	0.548771	1	LLS	586	0.0132681	0.46892	0.977427	1	RS	589	-0.0350804	0.467396	0.940171	1	NTR	900	0.346943	0.539675	0.520306	1	meta	2802	0.138343	0.236081	0.557875	1	0.762545
MN1	cg08422420	5	1594733	ENSG00000164362	5	1253262	1295184	TERT	LL	727	0.126103	0.217065	0.561276	1	LLS	586	0.0844719	0.292403	0.772666	1	RS	589	-0.0871203	0.317911	0.784054	1	NTR	900	0.0449738	0.377743	0.905228	1	meta	2802	0.0625732	0.141673	0.658727	1	0.762545
MN1	cg08422420	5	1594733	ENSG00000049656	5	1317859	1345214	CLPTM1L	LL	727	-0.0225515	0.023195	0.330923	1	LLS	586	-0.00373763	0.0344002	0.913479	1	RS	589	-0.0628334	0.0246578	0.0108276	0.129932	NTR	900	-0.0176877	0.0474373	0.709249	1	meta	2802	-0.0324854	0.0147095	0.0272121	0.326546	0.1088
MN1	cg08422420	5	1594733	ENSG00000142319	5	1392909	1445545	SLC6A3	LL	727	0.130628	0.326082	0.688716	1	LLS	586	0.161117	0.381366	0.67268	1	RS	589	0.356301	0.379981	0.348409	1	NTR	900	0.469088	0.237701	0.0484458	0.58135	meta	2802	0.320406	0.156355	0.0404405	0.485286	0.1212
MN1	cg08422420	5	1594733	ENSG00000153395	5	1456595	1524092	LPCAT1	LL	727	0.000264132	0.0406788	0.994819	1	LLS	586	-0.0607356	0.0597286	0.30922	1	RS	589	-0.0028966	0.0441819	0.947727	1	NTR	900	0.118391	0.056871	0.0373654	0.448384	meta	2802	0.0120501	0.0311351	0.698736	1	0.762545
MN1	cg08422420	5	1594733	ENSG00000251532	5	1544222	1551825		LL	727	0.818169	0.439888	0.0628927	0.754712	LLS	586	1.00436	0.466716	0.031399	0.376788	RS	589	-0.649107	0.502787	0.196698	1	NTR	900	0.525234	0.439783	0.232359	1	meta	2802	0.448214	0.352718	0.20382	1	0.4896
MN1	cg08422420	5	1594733	ENSG00000185986	5	1568637	1594735	SDHAP3	LL	727	-0.0961587	0.0641457	0.133856	1	LLS	586	0.0653837	0.0841972	0.437422	1	RS	589	0.065885	0.0728888	0.366043	1	NTR	900	0.237042	0.122283	0.0525664	0.630797	meta	2802	0.0448105	0.0630576	0.477314	1	0.762545
MN1	cg08422420	5	1594733	ENSG00000188002	5	1599035	1634120		LL	727	-0.50345	0.0954807	1.34366e-07	1.61239e-06	LLS	586	-0.653069	0.111652	4.94089e-09	5.92906e-08	RS	589	-0.738818	0.105672	2.71704e-12	3.26044e-11	NTR	900	-0.617683	0.125298	8.23471e-07	9.88165e-06	meta	2802	-0.621811	0.0564216	3.03377e-28	3.64052e-27	3.636e-27
MN1	cg08422420	5	1594733	ENSG00000232615	5	1614951	1616449		LL	727	1.67164	0.470643	0.000382583	0.004591	LLS	586	1.51617	0.50065	0.0024585	0.029502	RS	589	2.04941	0.479879	1.9488e-05	0.000233856	NTR	900	2.05203	0.473015	1.43666e-05	0.000172399	meta	2802	1.82874	0.240312	2.7444e-14	3.29327e-13	1.644e-13
MN1	cg08422420	5	1594733	ENSG00000171421	5	1798500	1801480	MRPL36	LL	727	-0.178307	0.0665985	0.00742101	0.0890521	LLS	586	0.184525	0.102332	0.0713559	0.856271	RS	589	-0.0627235	0.0754418	0.405739	1	NTR	900	0.135584	0.1121	0.226475	1	meta	2802	0.00429581	0.0860555	0.960187	1	0.96
MN1	cg08422420	5	1594733	ENSG00000145494	5	1801514	1816719	NDUFS6	LL	727	0.00223998	0.0532541	0.966449	1	LLS	586	0.126213	0.0965744	0.191248	1	RS	589	-0.0645015	0.0526747	0.220754	1	NTR	900	0.186824	0.128956	0.147409	1	meta	2802	0.0227049	0.0492666	0.644901	1	0.762545
MN1	cg21167402	5	1594676	ENSG00000113504	5	1050499	1112150	SLC12A7	LL	727	-0.174003	0.166477	0.295927	1	LLS	586	-0.311108	0.196162	0.112745	1	RS	589	0.082744	0.185669	0.655847	1	NTR	900	-0.0901324	0.157411	0.566921	1	meta	2802	-0.118694	0.0872253	0.173584	1	0.4176
MN1	cg21167402	5	1594676	ENSG00000174358	5	1201710	1225232	SLC6A19	LL	727	0.101149	0.456592	0.824679	1	LLS	586	-0.0845699	0.490435	0.863093	1	RS	589	-0.0587617	0.483808	0.903329	1	NTR	900	0.293675	0.558287	0.598869	1	meta	2802	0.0501833	0.24667	0.838789	1	0.915273
MN1	cg21167402	5	1594676	ENSG00000164362	5	1253262	1295184	TERT	LL	727	0.0719667	0.230566	0.754941	1	LLS	586	0.0677459	0.305519	0.824516	1	RS	589	-0.00622991	0.328627	0.984875	1	NTR	900	-0.0450846	0.390206	0.908017	1	meta	2802	0.0380528	0.148492	0.797749	1	0.915273
MN1	cg21167402	5	1594676	ENSG00000049656	5	1317859	1345214	CLPTM1L	LL	727	-0.0276634	0.0247119	0.262953	1	LLS	586	-0.00116755	0.0361232	0.974216	1	RS	589	-0.062303	0.0254596	0.0143999	0.172799	NTR	900	-0.0258911	0.049055	0.59764	1	meta	2802	-0.0350906	0.0151408	0.0204698	0.245638	0.082
MN1	cg21167402	5	1594676	ENSG00000142319	5	1392909	1445545	SLC6A3	LL	727	0.174022	0.346462	0.615468	1	LLS	586	0.107412	0.399859	0.788218	1	RS	589	0.301115	0.393982	0.444698	1	NTR	900	0.434126	0.232116	0.0614427	0.737313	meta	2802	0.306128	0.158934	0.0540882	0.649058	0.1623
MN1	cg21167402	5	1594676	ENSG00000153395	5	1456595	1524092	LPCAT1	LL	727	0.000993512	0.0431878	0.981647	1	LLS	586	-0.0665367	0.0625624	0.287544	1	RS	589	0.0182277	0.0454325	0.68827	1	NTR	900	0.128009	0.0587423	0.0293201	0.351842	meta	2802	0.0197911	0.0339673	0.560128	1	0.850667
MN1	cg21167402	5	1594676	ENSG00000251532	5	1544222	1551825		LL	727	0.77448	0.468614	0.0983913	1	LLS	586	1.12283	0.489085	0.0216891	0.26027	RS	589	-0.673524	0.521006	0.196102	1	NTR	900	0.464348	0.455194	0.307677	1	meta	2802	0.440598	0.37205	0.236316	1	0.472
MN1	cg21167402	5	1594676	ENSG00000185986	5	1568637	1594735	SDHAP3	LL	727	-0.113889	0.0677458	0.092738	1	LLS	586	0.0683131	0.0881069	0.438137	1	RS	589	0.0580595	0.0754756	0.441746	1	NTR	900	0.226496	0.126949	0.074399	0.892787	meta	2802	0.0366989	0.0657193	0.576558	1	0.850667
MN1	cg21167402	5	1594676	ENSG00000188002	5	1599035	1634120		LL	727	-0.582949	0.101058	7.99885e-09	9.59862e-08	LLS	586	-0.697907	0.117675	3.01469e-09	3.61763e-08	RS	589	-0.758609	0.10895	3.3329e-12	3.99948e-11	NTR	900	-0.634702	0.129363	9.27806e-07	1.11337e-05	meta	2802	-0.66633	0.0564212	3.46846e-32	4.16215e-31	4.164e-31
MN1	cg21167402	5	1594676	ENSG00000232615	5	1614951	1616449		LL	727	1.82942	0.498821	0.000244952	0.00293943	LLS	586	1.56402	0.52177	0.00272183	0.0326619	RS	589	2.07225	0.496041	2.94639e-05	0.000353567	NTR	900	2.08657	0.488871	1.97111e-05	0.000236533	meta	2802	1.89767	0.250467	3.54909e-14	4.25891e-13	2.13e-13
MN1	cg21167402	5	1594676	ENSG00000171421	5	1798500	1801480	MRPL36	LL	727	-0.188831	0.070729	0.00759009	0.0910811	LLS	586	0.183037	0.106883	0.0868065	1	RS	589	-0.064688	0.0782104	0.408179	1	NTR	900	0.136362	0.115696	0.23855	1	meta	2802	0.000500463	0.0880657	0.995466	1	0.995
MN1	cg21167402	5	1594676	ENSG00000145494	5	1801514	1816719	NDUFS6	LL	727	-0.00850252	0.0565131	0.880408	1	LLS	586	0.138906	0.101175	0.169773	1	RS	589	-0.0625207	0.0545598	0.251832	1	NTR	900	0.198758	0.133376	0.136168	1	meta	2802	0.0247072	0.052559	0.638294	1	0.850667
MN1	cg21931717	5	1594715	ENSG00000113504	5	1050499	1112150	SLC12A7	LL	727	-0.234314	0.24127	0.331463	1	LLS	586	-0.342121	0.264092	0.195162	1	RS	589	0.19319	0.265017	0.46602	1	NTR	900	-0.122459	0.219503	0.576917	1	meta	2802	-0.131132	0.122619	0.284877	1	0.57
MN1	cg21931717	5	1594715	ENSG00000174358	5	1201710	1225232	SLC6A19	LL	727	0.31746	0.661469	0.631275	1	LLS	586	0.049915	0.659159	0.939638	1	RS	589	0.0109536	0.687919	0.987296	1	NTR	900	-0.102566	0.779469	0.895313	1	meta	2802	0.0832454	0.346146	0.809949	1	0.932727
MN1	cg21931717	5	1594715	ENSG00000164362	5	1253262	1295184	TERT	LL	727	0.2605	0.334692	0.436376	1	LLS	586	0.203757	0.40884	0.618218	1	RS	589	-0.235427	0.470394	0.61673	1	NTR	900	-0.198966	0.544343	0.714726	1	meta	2802	0.0793306	0.209409	0.704814	1	0.932727
MN1	cg21931717	5	1594715	ENSG00000049656	5	1317859	1345214	CLPTM1L	LL	727	-0.012992	0.0355912	0.715087	1	LLS	586	-0.0066193	0.0484344	0.891295	1	RS	589	-0.0644291	0.0364747	0.0773284	0.927941	NTR	900	-0.00681981	0.0684394	0.920624	1	meta	2802	-0.0288704	0.0214135	0.177583	1	0.4272
MN1	cg21931717	5	1594715	ENSG00000142319	5	1392909	1445545	SLC6A3	LL	727	0.219591	0.502824	0.662318	1	LLS	586	-0.0660954	0.535526	0.901773	1	RS	589	0.412228	0.5618	0.463093	1	NTR	900	0.603052	0.318662	0.0584313	0.701176	meta	2802	0.385315	0.221088	0.0813666	0.976399	0.3256
MN1	cg21931717	5	1594715	ENSG00000153395	5	1456595	1524092	LPCAT1	LL	727	0.00502556	0.0625199	0.935932	1	LLS	586	-0.0758505	0.0838399	0.365621	1	RS	589	0.0160063	0.0648927	0.805173	1	NTR	900	0.162603	0.0821892	0.0478846	0.574615	meta	2802	0.0241928	0.0401652	0.546954	1	0.873
MN1	cg21931717	5	1594715	ENSG00000251532	5	1544222	1551825		LL	727	1.04391	0.679371	0.124397	1	LLS	586	1.28575	0.656044	0.0500128	0.600154	RS	589	-0.860113	0.738043	0.243858	1	NTR	900	0.998272	0.631674	0.114024	1	meta	2802	0.662434	0.464887	0.154176	1	0.4272
MN1	cg21931717	5	1594715	ENSG00000185986	5	1568637	1594735	SDHAP3	LL	727	-0.188214	0.0983881	0.0557515	0.669018	LLS	586	0.0696601	0.118386	0.556254	1	RS	589	0.0756991	0.107285	0.480445	1	NTR	900	0.210784	0.176774	0.233107	1	meta	2802	0.0153958	0.0844525	0.855347	1	0.932727
MN1	cg21931717	5	1594715	ENSG00000188002	5	1599035	1634120		LL	727	-0.668751	0.14849	6.67875e-06	8.0145e-05	LLS	586	-0.876278	0.15858	3.28035e-08	3.93642e-07	RS	589	-1.05421	0.155555	1.226e-11	1.4712e-10	NTR	900	-0.794259	0.181749	1.24194e-05	0.000149033	meta	2802	-0.847687	0.0871337	2.27771e-22	2.73326e-21	2.736e-21
MN1	cg21931717	5	1594715	ENSG00000232615	5	1614951	1616449		LL	727	2.32069	0.731509	0.0015115	0.018138	LLS	586	1.72648	0.697788	0.0133526	0.160231	RS	589	2.66268	0.714701	0.000194866	0.00233839	NTR	900	2.74344	0.682156	5.7776e-05	0.000693312	meta	2802	2.36523	0.352908	2.05436e-11	2.46523e-10	1.23e-10
MN1	cg21931717	5	1594715	ENSG00000171421	5	1798500	1801480	MRPL36	LL	727	-0.268124	0.102552	0.00893534	0.107224	LLS	586	0.198815	0.144503	0.168865	1	RS	589	-0.0520441	0.110568	0.637855	1	NTR	900	0.245037	0.161442	0.129064	1	meta	2802	0.0100096	0.120535	0.933817	1	0.934
MN1	cg21931717	5	1594715	ENSG00000145494	5	1801514	1816719	NDUFS6	LL	727	0.00558608	0.0818064	0.945559	1	LLS	586	0.173591	0.136557	0.203656	1	RS	589	-0.0762139	0.077584	0.325932	1	NTR	900	0.286661	0.186361	0.124	1	meta	2802	0.037013	0.0672267	0.581929	1	0.873
MN1	cg24960960	5	1594678	ENSG00000113504	5	1050499	1112150	SLC12A7	LL	727	-0.226827	0.207275	0.273812	1	LLS	586	-0.375198	0.236481	0.112606	1	RS	589	0.19445	0.230059	0.397989	1	NTR	900	-0.122395	0.191131	0.521929	1	meta	2802	-0.133431	0.10696	0.212221	1	0.424
MN1	cg24960960	5	1594678	ENSG00000174358	5	1201710	1225232	SLC6A19	LL	727	0.225308	0.568306	0.691769	1	LLS	586	-0.0275752	0.590062	0.962726	1	RS	589	-0.157762	0.595622	0.79111	1	NTR	900	0.0669886	0.678215	0.921319	1	meta	2802	0.0291347	0.302045	0.923157	1	0.994
MN1	cg24960960	5	1594678	ENSG00000164362	5	1253262	1295184	TERT	LL	727	0.170772	0.287093	0.551956	1	LLS	586	0.128476	0.368161	0.727113	1	RS	589	-0.105944	0.405102	0.793688	1	NTR	900	-0.113346	0.474754	0.811302	1	meta	2802	0.0622928	0.18245	0.732785	1	0.8796
MN1	cg24960960	5	1594678	ENSG00000049656	5	1317859	1345214	CLPTM1L	LL	727	-0.0188279	0.0307659	0.540555	1	LLS	586	-0.0156697	0.0432304	0.717002	1	RS	589	-0.0725544	0.0313656	0.0207125	0.24855	NTR	900	-0.0273503	0.059646	0.646562	1	meta	2802	-0.0379746	0.0186045	0.041236	0.494832	0.1648
MN1	cg24960960	5	1594678	ENSG00000142319	5	1392909	1445545	SLC6A3	LL	727	0.155626	0.430287	0.717591	1	LLS	586	0.0842364	0.480972	0.860972	1	RS	589	0.367047	0.486	0.450104	1	NTR	900	0.462101	0.256865	0.072018	0.864216	meta	2802	0.335318	0.185332	0.0704073	0.844888	0.2112
MN1	cg24960960	5	1594678	ENSG00000153395	5	1456595	1524092	LPCAT1	LL	727	-0.000324878	0.0537604	0.995178	1	LLS	586	-0.0786791	0.0753151	0.296177	1	RS	589	0.0260756	0.0559603	0.64124	1	NTR	900	0.143441	0.0715934	0.045118	0.541416	meta	2802	0.0221808	0.037892	0.5583	1	0.8796
MN1	cg24960960	5	1594678	ENSG00000251532	5	1544222	1551825		LL	727	0.938086	0.583198	0.107721	1	LLS	586	1.42577	0.589476	0.0155757	0.186909	RS	589	-0.772211	0.640276	0.227795	1	NTR	900	0.742215	0.552923	0.179484	1	meta	2802	0.610553	0.452265	0.17702	1	0.424
MN1	cg24960960	5	1594678	ENSG00000185986	5	1568637	1594735	SDHAP3	LL	727	-0.15614	0.0841451	0.0635098	0.762117	LLS	586	0.0811889	0.106103	0.44416	1	RS	589	0.0591277	0.0930721	0.52524	1	NTR	900	0.260744	0.154189	0.0908234	1	meta	2802	0.0347829	0.0815486	0.669722	1	0.8796
MN1	cg24960960	5	1594678	ENSG00000188002	5	1599035	1634120		LL	727	-0.661127	0.126434	1.70406e-07	2.04487e-06	LLS	586	-0.787286	0.141718	2.77146e-08	3.32575e-07	RS	589	-0.878714	0.133861	5.22522e-11	6.27026e-10	NTR	900	-0.731238	0.157865	3.62072e-06	4.34486e-05	meta	2802	-0.763094	0.0692908	3.31076e-28	3.97291e-27	3.972e-27
MN1	cg24960960	5	1594678	ENSG00000232615	5	1614951	1616449		LL	727	2.01078	0.626432	0.00132784	0.0159341	LLS	586	1.67738	0.629851	0.0077415	0.092898	RS	589	2.34523	0.615444	0.000138616	0.00166339	NTR	900	2.4132	0.593604	4.79619e-05	0.000575543	meta	2802	2.1231	0.307917	5.38497e-12	6.46197e-11	3.228e-11
MN1	cg24960960	5	1594678	ENSG00000171421	5	1798500	1801480	MRPL36	LL	727	-0.223956	0.0881923	0.011104	0.133248	LLS	586	0.18675	0.128902	0.147403	1	RS	589	-0.0660312	0.0958202	0.490751	1	NTR	900	0.185666	0.140749	0.187126	1	meta	2802	0.000787125	0.102075	0.993847	1	0.994
MN1	cg24960960	5	1594678	ENSG00000145494	5	1801514	1816719	NDUFS6	LL	727	-0.00822294	0.0702723	0.906848	1	LLS	586	0.154499	0.122087	0.205697	1	RS	589	-0.0655391	0.0669432	0.327567	1	NTR	900	0.240272	0.162007	0.138049	1	meta	2802	0.0244715	0.0569544	0.667437	1	0.8796
MN2	cg05685892	6	30421091	ENSG00000235290	6	29924373	29926347	HLA-W	LL	727	-0.0685182	0.283266	0.808868	1	LLS	586	-0.361008	0.338416	0.28608	1	RS	589	0.538335	0.295463	0.0684547	1	NTR	900	0.39795	0.481814	0.408838	1	meta	2802	0.107134	0.216058	0.619996	1	0.731212
MN2	cg05685892	6	30421091	ENSG00000229390	6	29938578	29940241	MICD	LL	727	-1.31034	0.384054	0.000645183	0.0245169	LLS	586	-1.13366	0.464211	0.0146016	0.55486	RS	589	-0.702188	0.399378	0.0787126	1	NTR	900	-1.01383	0.606409	0.0945537	1	meta	2802	-1.04384	0.221354	2.40868e-06	9.15299e-05	1.30829e-05
MN2	cg05685892	6	30421091	ENSG00000204625	6	29942889	29946183	HCG9	LL	727	-0.657287	0.469296	0.161339	1	LLS	586	-0.706006	0.53736	0.1889	1	RS	589	-0.570923	0.549136	0.298491	1	NTR	900	-1.18025	0.653999	0.0711262	1	meta	2802	-0.738194	0.270588	0.00636984	0.242054	0.01862
MN2	cg05685892	6	30421091	ENSG00000238024	6	29960986	29961382	DDX39BP2	LL	727	-1.03925	0.427626	0.0150874	0.573323	LLS	586	-0.773439	0.507597	0.127577	1	RS	589	-0.189237	0.450095	0.674165	1	NTR	900	-1.50563	0.723556	0.0374453	1	meta	2802	-0.774125	0.255386	0.00243585	0.0925623	0.00772667
MN2	cg05685892	6	30421091	ENSG00000204623	6	29968788	30029417	ZNRD1-AS1	LL	727	0.0141749	0.0891491	0.873667	1	LLS	586	0.259343	0.138909	0.0619021	1	RS	589	0.033665	0.0951506	0.723483	1	NTR	900	-0.161035	0.198901	0.418154	1	meta	2802	0.047457	0.0564915	0.400868	1	0.56437
MN2	cg05685892	6	30421091	ENSG00000237669	6	29973898	29974893	HCG4P3	LL	727	-0.46359	0.209801	0.0271284	1	LLS	586	-0.641672	0.240745	0.00769054	0.292241	RS	589	-0.432077	0.218968	0.048468	1	NTR	900	-0.371454	0.256285	0.147233	1	meta	2802	-0.476904	0.114667	3.19606e-05	0.0012145	0.000145244
MN2	cg05685892	6	30421091	ENSG00000204622	6	29974360	29977733	HLA-J	LL	727	-0.746996	0.227607	0.00103089	0.0391738	LLS	586	-0.944154	0.328881	0.00409423	0.155581	RS	589	-0.513249	0.263724	0.0516354	1	NTR	900	-1.05063	0.396956	0.0081275	0.308845	meta	2802	-0.754889	0.142461	1.16492e-07	4.4267e-06	8.816e-07
MN2	cg05685892	6	30421091	ENSG00000066379	6	30026676	30032686	ZNRD1	LL	727	0.11914	0.0752748	0.113483	1	LLS	586	0.0943849	0.12763	0.45959	1	RS	589	0.0250934	0.078351	0.748764	1	NTR	900	0.0113173	0.159083	0.943286	1	meta	2802	0.0712159	0.0476579	0.135093	1	0.244286
MN2	cg05685892	6	30421091	ENSG00000204619	6	30034486	30038110	PPP1R11	LL	727	-0.137077	0.0510418	0.00724048	0.275138	LLS	586	-0.0772283	0.0787694	0.326871	1	RS	589	-0.0764119	0.0457552	0.0949161	1	NTR	900	-0.20373	0.133747	0.127695	1	meta	2802	-0.104722	0.0304492	0.00058335	0.0221673	0.0022154
MN2	cg05685892	6	30421091	ENSG00000204618	6	30038043	30043664	RNF39	LL	727	-0.138288	0.173806	0.42624	1	LLS	586	0.24359	0.205172	0.235131	1	RS	589	0.0579966	0.191271	0.761725	1	NTR	900	-0.411878	0.2414	0.0879699	1	meta	2802	-0.0464025	0.12411	0.708492	1	0.791294
MN2	cg05685892	6	30421091	ENSG00000204614	6	30103885	30116512	TRIM40	LL	727	-0.0406246	0.409693	0.921012	1	LLS	586	-0.0529015	0.472917	0.910933	1	RS	589	-0.121038	0.396409	0.760109	1	NTR	900	-0.481005	0.600929	0.423458	1	meta	2802	-0.131931	0.226096	0.559547	1	0.731212
MN2	cg05685892	6	30421091	ENSG00000204613	6	30119722	30128711	TRIM10	LL	727	0.17728	0.194074	0.360996	1	LLS	586	-0.336081	0.359871	0.350359	1	RS	589	0.0111068	0.208475	0.957512	1	NTR	900	-0.0122653	0.388085	0.974787	1	meta	2802	0.0357611	0.125078	0.774947	1	0.818056
MN2	cg05685892	6	30421091	ENSG00000234127	6	30152232	30181204	TRIM26	LL	727	-0.162834	0.0538615	0.00250121	0.0950459	LLS	586	-0.0556944	0.0820792	0.497426	1	RS	589	0.00508772	0.0443588	0.908687	1	NTR	900	-0.150765	0.10615	0.15552	1	meta	2802	-0.0809031	0.0477922	0.0904915	1	0.202294
MN2	cg05685892	6	30421091	ENSG00000233892	6	30154575	30156391	PAIP1P1	LL	727	0.145707	0.263248	0.579923	1	LLS	586	-0.316348	0.318087	0.319964	1	RS	589	-0.0435795	0.26119	0.867488	1	NTR	900	-0.867556	0.747182	0.2456	1	meta	2802	-0.0789149	0.156627	0.614374	1	0.731212
MN2	cg05685892	6	30421091	ENSG00000243753	6	30227361	30260791	HLA-L	LL	727	0.494198	0.369262	0.180786	1	LLS	586	-0.194865	0.412876	0.636949	1	RS	589	0.572503	0.353158	0.104997	1	NTR	900	0.179201	0.451263	0.691286	1	meta	2802	0.304322	0.195632	0.119808	1	0.2432
MN2	cg05685892	6	30421091	ENSG00000231074	6	30255174	30294927	HCG18	LL	727	-0.176428	0.074648	0.018105	0.687989	LLS	586	0.0138354	0.0939152	0.882881	1	RS	589	0.0115241	0.074739	0.877459	1	NTR	900	-0.0803186	0.101591	0.429174	1	meta	2802	-0.0613122	0.0507166	0.226694	1	0.367333
MN2	cg05685892	6	30421091	ENSG00000204599	6	30294256	30311506	TRIM39	LL	727	-0.0836744	0.0481436	0.0822075	1	LLS	586	-0.0240736	0.0643388	0.708279	1	RS	589	0.00096086	0.0495201	0.984519	1	NTR	900	-0.105512	0.0633977	0.0960538	1	meta	2802	-0.0509744	0.0274244	0.0630665	1	0.159853
MN2	cg05685892	6	30421091	ENSG00000241370	6	30312908	30314661	RPP21	LL	727	0.0564687	0.129969	0.663941	1	LLS	586	0.170272	0.142362	0.231678	1	RS	589	0.192812	0.135126	0.153607	1	NTR	900	0.0825671	0.210631	0.695059	1	meta	2802	0.130027	0.0733534	0.0762942	1	0.181212
MN2	cg05685892	6	30421091	ENSG00000236603	6	30453717	30454367	RANP1	LL	727	0.603393	0.348251	0.0831595	1	LLS	586	-0.101256	0.42748	0.81276	1	RS	589	0.16251	0.388714	0.675895	1	NTR	900	0.219249	0.524655	0.676026	1	meta	2802	0.262558	0.204257	0.198642	1	0.343727
MN2	cg05685892	6	30421091	ENSG00000204592	6	30457244	30461982	HLA-E	LL	727	-0.248611	0.0509247	1.0505e-06	3.99192e-05	LLS	586	-0.326353	0.0963371	0.000705027	0.026791	RS	589	-0.221047	0.0524326	2.48861e-05	0.000945671	NTR	900	-0.213659	0.10149	0.0352712	1	meta	2802	-0.243326	0.032373	5.63439e-14	2.14107e-12	1.0697e-12
MN2	cg05685892	6	30421091	ENSG00000204590	6	30509154	30524951	GNL1	LL	727	0.051836	0.0464213	0.264147	1	LLS	586	0.0373485	0.0804016	0.642273	1	RS	589	0.0326317	0.0511439	0.52345	1	NTR	900	0.0906671	0.105393	0.389635	1	meta	2802	0.046257	0.0302742	0.126528	1	0.2432
MN2	cg05685892	6	30421091	ENSG00000204576	6	30524663	30531500	PRR3	LL	727	-0.0663007	0.0490599	0.17656	1	LLS	586	-0.0385344	0.0660135	0.559398	1	RS	589	0.0811587	0.0504167	0.107451	1	NTR	900	-0.012288	0.0894131	0.890691	1	meta	2802	-0.00654514	0.0395068	0.868416	1	0.868
MN2	cg05685892	6	30421091	ENSG00000204574	6	30539153	30564956	ABCF1	LL	727	-0.154721	0.0514005	0.00261154	0.0992387	LLS	586	-0.00257831	0.0808619	0.974564	1	RS	589	-0.0550243	0.0490701	0.262143	1	NTR	900	-0.0290494	0.0840939	0.729764	1	meta	2802	-0.0751403	0.0360286	0.037017	1	0.100429
MN2	cg05685892	6	30421091	ENSG00000204569	6	30568177	30586389	PPP1R10	LL	727	-0.0585034	0.0435263	0.178919	1	LLS	586	-0.105253	0.0887007	0.235383	1	RS	589	0.0555341	0.0482014	0.249269	1	NTR	900	-0.0764246	0.0813599	0.347556	1	meta	2802	-0.0313109	0.0386879	0.418331	1	0.567286
MN2	cg05685892	6	30421091	ENSG00000204568	6	30585486	30594172	MRPS18B	LL	727	-0.0109897	0.0466328	0.813693	1	LLS	586	0.0186907	0.0806489	0.81673	1	RS	589	-0.0483367	0.0483649	0.317593	1	NTR	900	0.0441913	0.0825924	0.592613	1	meta	2802	-0.0137795	0.0290167	0.63487	1	0.731212
MN2	cg05685892	6	30421091	ENSG00000137343	6	30594619	30614600	ATAT1	LL	727	-0.0214186	0.0699973	0.759611	1	LLS	586	0.153449	0.0899931	0.0881713	1	RS	589	0.106929	0.074564	0.151555	1	NTR	900	-0.0321754	0.116804	0.782959	1	meta	2802	0.054783	0.0458578	0.232233	1	0.367333
MN2	cg05685892	6	30421091	ENSG00000204564	6	30614816	30620987	C6orf136	LL	727	-0.0237421	0.0562738	0.673095	1	LLS	586	0.12217	0.0786701	0.120438	1	RS	589	-0.0471285	0.0638018	0.460107	1	NTR	900	-0.132009	0.111789	0.237654	1	meta	2802	-0.0119134	0.0407445	0.769987	1	0.818056
MN2	cg05685892	6	30421091	ENSG00000204560	6	30620896	30640814	DHX16	LL	727	-0.0137741	0.0374313	0.712885	1	LLS	586	0.00746228	0.057908	0.897465	1	RS	589	0.00807847	0.0350786	0.817862	1	NTR	900	0.0490646	0.0631721	0.437347	1	meta	2802	0.00542326	0.0219519	0.804868	1	0.826757
MN2	cg05685892	6	30421091	ENSG00000146112	6	30644166	30655672	PPP1R18	LL	727	-0.173625	0.0552482	0.0016743	0.0636234	LLS	586	-0.119447	0.108351	0.270288	1	RS	589	-0.112237	0.055582	0.0434557	1	NTR	900	-0.239098	0.134839	0.0761948	1	meta	2802	-0.147238	0.035545	3.43818e-05	0.00130651	0.000145244
MN2	cg05685892	6	30421091	ENSG00000137404	6	30655824	30659197	NRM	LL	727	0.0275678	0.0682184	0.686131	1	LLS	586	0.0279922	0.109833	0.79883	1	RS	589	0.0890211	0.063819	0.163046	1	NTR	900	-0.200396	0.191125	0.294406	1	meta	2802	0.0431321	0.0418623	0.302853	1	0.442846
MN2	cg05685892	6	30421091	ENSG00000137337	6	30667584	30685666	MDC1	LL	727	0.096311	0.0560598	0.0857956	1	LLS	586	0.21893	0.10183	0.0315591	1	RS	589	0.107611	0.0615722	0.0805127	1	NTR	900	0.109415	0.107052	0.306746	1	meta	2802	0.117141	0.0361393	0.00118951	0.0452012	0.00411091
MN2	cg05685892	6	30421091	ENSG00000196230	6	30687978	30693203	TUBB	LL	727	-0.0837114	0.0482382	0.0826741	1	LLS	586	-0.00269204	0.0762186	0.971825	1	RS	589	-0.0072251	0.0495571	0.884084	1	NTR	900	-0.126087	0.107275	0.23985	1	meta	2802	-0.0459292	0.0302065	0.128384	1	0.2432
MN2	cg05685892	6	30421091	ENSG00000137312	6	30695486	30710510	FLOT1	LL	727	-0.407585	0.0957067	2.05631e-05	0.000781398	LLS	586	-0.416888	0.15527	0.00725469	0.275678	RS	589	-0.214825	0.0906655	0.017816	0.67701	NTR	900	-0.316311	0.170298	0.0632554	1	meta	2802	-0.324611	0.062643	2.1961e-07	8.34518e-06	1.39333e-06
MN2	cg05685892	6	30421091	ENSG00000201988	6	30704081	30704191		LL	727	0.415202	0.353808	0.240585	1	LLS	586	-0.102989	0.444193	0.81665	1	RS	589	0.66461	0.41252	0.107159	1	NTR	900	-0.585854	0.645941	0.364419	1	meta	2802	0.248302	0.216526	0.251483	1	0.38152
MN2	cg05685892	6	30421091	ENSG00000137331	6	30710976	30712331	IER3	LL	727	-0.71005	0.145081	9.87182e-07	3.75129e-05	LLS	586	-0.347717	0.196457	0.0767371	1	RS	589	-0.398742	0.146588	0.00652505	0.247952	NTR	900	-0.656019	0.189637	0.000541477	0.0205761	meta	2802	-0.53637	0.0933493	9.14682e-09	3.47579e-07	1.159e-07
MN2	cg05685892	6	30421091	ENSG00000214894	6	30766431	30798436	LINC00243	LL	727	-1.20136	0.190809	3.0517e-10	1.15965e-08	LLS	586	-0.973796	0.244781	6.94296e-05	0.00263832	RS	589	-1.23999	0.202288	8.79712e-10	3.3429e-08	NTR	900	-1.1815	0.233979	4.42732e-07	1.68238e-05	meta	2802	-1.16433	0.107298	1.96473e-27	7.46597e-26	7.448e-26
MN2	cg05685892	6	30421091	ENSG00000204580	6	30844198	30867933	DDR1	LL	727	-0.33079	0.118566	0.00527219	0.200343	LLS	586	-0.335373	0.166559	0.0440582	1	RS	589	-0.318339	0.145061	0.0281983	1	NTR	900	-0.550283	0.13895	7.48591e-05	0.00284464	meta	2802	-0.383778	0.0695894	3.48978e-08	1.32612e-06	3.3155e-07
MN2	cg05685892	6	30421091	ENSG00000137411	6	30876019	30894236	VARS2	LL	727	0.0731699	0.0990465	0.460063	1	LLS	586	0.00836484	0.123961	0.9462	1	RS	589	-0.238243	0.102256	0.0198134	0.752909	NTR	900	0.0242941	0.138713	0.86097	1	meta	2802	-0.0390542	0.0775816	0.614687	1	0.731212
MN2	cg08710841	6	30421107	ENSG00000235290	6	29924373	29926347	HLA-W	LL	727	0.209396	0.363388	0.564457	1	LLS	586	-0.437032	0.445509	0.326606	1	RS	589	0.309861	0.383185	0.418719	1	NTR	900	1.30096	0.684557	0.0573743	1	meta	2802	0.205412	0.23427	0.380584	1	0.629478
MN2	cg08710841	6	30421107	ENSG00000229390	6	29938578	29940241	MICD	LL	727	-1.22468	0.49423	0.0132137	0.502122	LLS	586	-0.381698	0.615429	0.535116	1	RS	589	-0.316035	0.518684	0.542324	1	NTR	900	-0.983147	0.864285	0.255318	1	meta	2802	-0.722007	0.291236	0.0131708	0.500492	0.0716571
MN2	cg08710841	6	30421107	ENSG00000204625	6	29942889	29946183	HCG9	LL	727	-0.326402	0.605823	0.590043	1	LLS	586	0.150954	0.704336	0.830296	1	RS	589	-0.249965	0.715804	0.726933	1	NTR	900	-1.92402	0.929148	0.0383832	1	meta	2802	-0.420555	0.356906	0.238663	1	0.534235
MN2	cg08710841	6	30421107	ENSG00000238024	6	29960986	29961382	DDX39BP2	LL	727	-0.210963	0.543879	0.698101	1	LLS	586	-1.74744	0.671915	0.00930383	0.353545	RS	589	-0.220605	0.58303	0.70515	1	NTR	900	-2.26052	1.0411	0.0299102	1	meta	2802	-0.913466	0.484308	0.0592782	1	0.213145
MN2	cg08710841	6	30421107	ENSG00000204623	6	29968788	30029417	ZNRD1-AS1	LL	727	0.0882152	0.114945	0.442812	1	LLS	586	0.136574	0.181007	0.450535	1	RS	589	0.0393417	0.122398	0.747888	1	NTR	900	0.00303139	0.282395	0.991435	1	meta	2802	0.0728269	0.0734228	0.321254	1	0.6099
MN2	cg08710841	6	30421107	ENSG00000237669	6	29973898	29974893	HCG4P3	LL	727	0.125021	0.271218	0.644827	1	LLS	586	-0.627749	0.316583	0.0473798	1	RS	589	-0.250486	0.282781	0.375727	1	NTR	900	-0.414158	0.366764	0.258804	1	meta	2802	-0.256712	0.1704	0.131933	1	0.3344
MN2	cg08710841	6	30421107	ENSG00000204622	6	29974360	29977733	HLA-J	LL	727	-0.189658	0.298483	0.525164	1	LLS	586	-0.454206	0.433924	0.295219	1	RS	589	-0.291182	0.341668	0.394083	1	NTR	900	-0.930041	0.567517	0.101257	1	meta	2802	-0.351801	0.18829	0.0617059	1	0.213145
MN2	cg08710841	6	30421107	ENSG00000066379	6	30026676	30032686	ZNRD1	LL	727	-0.0305216	0.0971079	0.753289	1	LLS	586	0.186869	0.166334	0.261245	1	RS	589	0.0719387	0.100796	0.475408	1	NTR	900	-0.244773	0.22725	0.281431	1	meta	2802	0.0225345	0.0620373	0.716424	1	0.906933
MN2	cg08710841	6	30421107	ENSG00000204619	6	30034486	30038110	PPP1R11	LL	727	-0.0996809	0.0665247	0.134028	1	LLS	586	-0.0705439	0.103543	0.495681	1	RS	589	-0.00973045	0.059235	0.86952	1	NTR	900	-0.362121	0.188801	0.0551101	1	meta	2802	-0.0664867	0.0397734	0.094596	1	0.276523
MN2	cg08710841	6	30421107	ENSG00000204618	6	30038043	30043664	RNF39	LL	727	0.0615603	0.222738	0.782257	1	LLS	586	0.15146	0.274705	0.58139	1	RS	589	-0.469791	0.248238	0.0584236	1	NTR	900	-0.449471	0.345665	0.193495	1	meta	2802	-0.150901	0.164483	0.358919	1	0.620091
MN2	cg08710841	6	30421107	ENSG00000204614	6	30103885	30116512	TRIM40	LL	727	-0.0974261	0.528193	0.853659	1	LLS	586	0.630157	0.618988	0.308657	1	RS	589	0.151439	0.515947	0.769128	1	NTR	900	-1.18089	0.853008	0.166242	1	meta	2802	0.0213175	0.297151	0.942809	1	0.984
MN2	cg08710841	6	30421107	ENSG00000204613	6	30119722	30128711	TRIM10	LL	727	0.607585	0.249434	0.0148565	0.564548	LLS	586	-0.241772	0.470144	0.607076	1	RS	589	-0.0703866	0.268544	0.793241	1	NTR	900	-0.823904	0.549054	0.133462	1	meta	2802	-0.0119334	0.28829	0.966982	1	0.984
MN2	cg08710841	6	30421107	ENSG00000234127	6	30152232	30181204	TRIM26	LL	727	0.00249365	0.0708673	0.97193	1	LLS	586	-0.0354245	0.107718	0.74226	1	RS	589	0.0607392	0.057671	0.292249	1	NTR	900	-0.258918	0.151407	0.0872506	1	meta	2802	0.00678752	0.0400118	0.865295	1	0.984
MN2	cg08710841	6	30421107	ENSG00000233892	6	30154575	30156391	PAIP1P1	LL	727	-0.222243	0.338997	0.512087	1	LLS	586	0.0539545	0.41794	0.897281	1	RS	589	0.216663	0.336045	0.519092	1	NTR	900	0.130559	1.07232	0.903094	1	meta	2802	0.0168575	0.203482	0.933975	1	0.984
MN2	cg08710841	6	30421107	ENSG00000243753	6	30227361	30260791	HLA-L	LL	727	-0.114876	0.477165	0.80975	1	LLS	586	0.259662	0.544361	0.633359	1	RS	589	0.83814	0.456781	0.0665232	1	NTR	900	1.11858	0.638389	0.0797398	1	meta	2802	0.478938	0.276365	0.0830969	1	0.26315
MN2	cg08710841	6	30421107	ENSG00000231074	6	30255174	30294927	HCG18	LL	727	-0.133842	0.0961827	0.164063	1	LLS	586	0.0343379	0.12361	0.781172	1	RS	589	-0.0136277	0.0962935	0.887457	1	NTR	900	-0.0617577	0.144462	0.669014	1	meta	2802	-0.0505586	0.0551061	0.358892	1	0.620091
MN2	cg08710841	6	30421107	ENSG00000204599	6	30294256	30311506	TRIM39	LL	727	0.0121868	0.0623868	0.845125	1	LLS	586	0.0360195	0.0842423	0.668964	1	RS	589	0.0219876	0.064139	0.73174	1	NTR	900	-0.108198	0.0912136	0.235543	1	meta	2802	0.000718417	0.0362472	0.984187	1	0.984
MN2	cg08710841	6	30421107	ENSG00000241370	6	30312908	30314661	RPP21	LL	727	-0.0849072	0.166907	0.610957	1	LLS	586	0.0647455	0.186134	0.727958	1	RS	589	-0.214444	0.172974	0.215067	1	NTR	900	-0.308187	0.300033	0.304337	1	meta	2802	-0.107693	0.095655	0.260229	1	0.548889
MN2	cg08710841	6	30421107	ENSG00000236603	6	30453717	30454367	RANP1	LL	727	-0.0455172	0.447427	0.91897	1	LLS	586	0.714977	0.564238	0.2051	1	RS	589	0.0976753	0.501176	0.845477	1	NTR	900	0.263612	0.745576	0.723662	1	meta	2802	0.207057	0.268062	0.439865	1	0.667111
MN2	cg08710841	6	30421107	ENSG00000204592	6	30457244	30461982	HLA-E	LL	727	-0.175408	0.0669128	0.00875606	0.33273	LLS	586	-0.284315	0.126529	0.0246373	0.936218	RS	589	-0.218122	0.0671628	0.00116356	0.0442153	NTR	900	-0.332349	0.144452	0.0214059	0.813424	meta	2802	-0.218246	0.0424315	2.69692e-07	1.02483e-05	5.13e-06
MN2	cg08710841	6	30421107	ENSG00000204590	6	30509154	30524951	GNL1	LL	727	0.00723423	0.0595642	0.903333	1	LLS	586	-0.0150491	0.10598	0.88708	1	RS	589	0.0528983	0.0662027	0.42427	1	NTR	900	0.0414206	0.149207	0.781316	1	meta	2802	0.0227171	0.0394064	0.564289	1	0.765429
MN2	cg08710841	6	30421107	ENSG00000204576	6	30524663	30531500	PRR3	LL	727	-0.0869933	0.0631888	0.168599	1	LLS	586	-0.15746	0.086402	0.0683934	1	RS	589	0.0997462	0.0655493	0.128085	1	NTR	900	-0.0617527	0.127206	0.627355	1	meta	2802	-0.0440307	0.0614311	0.473529	1	0.667111
MN2	cg08710841	6	30421107	ENSG00000204574	6	30539153	30564956	ABCF1	LL	727	-0.0547862	0.0666894	0.411354	1	LLS	586	-0.114569	0.10662	0.282574	1	RS	589	-0.0868582	0.0631404	0.168934	1	NTR	900	-0.0438659	0.119304	0.713111	1	meta	2802	-0.0745628	0.0397181	0.0604768	1	0.213145
MN2	cg08710841	6	30421107	ENSG00000204569	6	30568177	30586389	PPP1R10	LL	727	0.0241317	0.056204	0.667661	1	LLS	586	-0.0900579	0.11664	0.440055	1	RS	589	0.0371078	0.0633171	0.557834	1	NTR	900	-0.192898	0.114915	0.093228	1	meta	2802	-0.00605769	0.037393	0.871305	1	0.984
MN2	cg08710841	6	30421107	ENSG00000204568	6	30585486	30594172	MRPS18B	LL	727	-0.091979	0.0598328	0.124227	1	LLS	586	-0.099166	0.106409	0.351369	1	RS	589	0.0481299	0.0625886	0.4419	1	NTR	900	0.0014259	0.117991	0.990358	1	meta	2802	-0.0322531	0.0447218	0.47079	1	0.667111
MN2	cg08710841	6	30421107	ENSG00000137343	6	30594619	30614600	ATAT1	LL	727	0.0200298	0.0903972	0.824645	1	LLS	586	-0.0152342	0.119686	0.898715	1	RS	589	0.107047	0.0959718	0.264679	1	NTR	900	-0.150934	0.166719	0.365295	1	meta	2802	0.0225093	0.0544952	0.67957	1	0.891034
MN2	cg08710841	6	30421107	ENSG00000204564	6	30614816	30620987	C6orf136	LL	727	0.00589699	0.0722574	0.934956	1	LLS	586	0.0563172	0.10324	0.58541	1	RS	589	-0.0343063	0.0827387	0.67841	1	NTR	900	-0.196473	0.159123	0.216934	1	meta	2802	-0.0135004	0.0460813	0.769546	1	0.943871
MN2	cg08710841	6	30421107	ENSG00000204560	6	30620896	30640814	DHX16	LL	727	-0.0361971	0.0480267	0.451037	1	LLS	586	0.00198404	0.0761482	0.979214	1	RS	589	-0.0197752	0.0452342	0.661985	1	NTR	900	-0.0334373	0.0902524	0.71102	1	meta	2802	-0.0239184	0.0286593	0.403956	1	0.639667
MN2	cg08710841	6	30421107	ENSG00000146112	6	30644166	30655672	PPP1R18	LL	727	-0.135831	0.0709066	0.0554117	1	LLS	586	-0.113772	0.140713	0.41878	1	RS	589	-0.0933741	0.0722631	0.196308	1	NTR	900	-0.442378	0.191026	0.0205693	0.781635	meta	2802	-0.13403	0.0462111	0.00372715	0.141632	0.0236233
MN2	cg08710841	6	30421107	ENSG00000137404	6	30655824	30659197	NRM	LL	727	0.0113632	0.0878611	0.897095	1	LLS	586	-0.0776392	0.146454	0.596023	1	RS	589	0.0707414	0.0830429	0.394288	1	NTR	900	-0.488143	0.271213	0.0718844	1	meta	2802	0.00438774	0.0546685	0.93603	1	0.984
MN2	cg08710841	6	30421107	ENSG00000137337	6	30667584	30685666	MDC1	LL	727	0.117663	0.0724634	0.104427	1	LLS	586	0.0721199	0.133663	0.589497	1	RS	589	0.0897852	0.0789169	0.255238	1	NTR	900	0.236458	0.151317	0.11813	1	meta	2802	0.113586	0.047106	0.0158962	0.604055	0.075525
MN2	cg08710841	6	30421107	ENSG00000196230	6	30687978	30693203	TUBB	LL	727	-0.10437	0.0619358	0.0919622	1	LLS	586	-0.00281758	0.10037	0.977605	1	RS	589	0.0311064	0.0634852	0.624149	1	NTR	900	-0.247574	0.151525	0.102284	1	meta	2802	-0.0505162	0.0485327	0.297936	1	0.596
MN2	cg08710841	6	30421107	ENSG00000137312	6	30695486	30710510	FLOT1	LL	727	-0.275858	0.122908	0.0248054	0.942606	LLS	586	-0.563201	0.202884	0.00550357	0.209136	RS	589	-0.396106	0.117162	0.000722666	0.0274613	NTR	900	-0.536327	0.242374	0.0269109	1	meta	2802	-0.387713	0.0744605	1.9195e-07	7.29411e-06	5.13e-06
MN2	cg08710841	6	30421107	ENSG00000201988	6	30704081	30704191		LL	727	0.568561	0.451125	0.207554	1	LLS	586	0.0863529	0.584347	0.882519	1	RS	589	0.69693	0.538585	0.195665	1	NTR	900	-0.460584	0.918619	0.616098	1	meta	2802	0.393068	0.283129	0.165046	1	0.391875
MN2	cg08710841	6	30421107	ENSG00000137331	6	30710976	30712331	IER3	LL	727	-0.381048	0.192711	0.0480077	1	LLS	586	-0.478328	0.258269	0.0640183	1	RS	589	-0.565223	0.189971	0.00292696	0.111225	NTR	900	-0.758638	0.26996	0.00495125	0.188147	meta	2802	-0.521935	0.109534	1.88806e-06	7.17461e-05	2.394e-05
MN2	cg08710841	6	30421107	ENSG00000214894	6	30766431	30798436	LINC00243	LL	727	-0.442739	0.256934	0.0848595	1	LLS	586	-1.07099	0.328556	0.00111536	0.0423836	RS	589	-1.35475	0.26849	4.51584e-07	1.71602e-05	NTR	900	-0.776317	0.338389	0.0217814	0.827695	meta	2802	-0.906177	0.214734	2.44295e-05	0.000928322	0.0002318
MN2	cg08710841	6	30421107	ENSG00000204580	6	30844198	30867933	DDR1	LL	727	-0.225028	0.155493	0.147842	1	LLS	586	-0.685363	0.219572	0.00180023	0.0684086	RS	589	-0.284061	0.190119	0.135143	1	NTR	900	-0.55421	0.198583	0.00525747	0.199784	meta	2802	-0.405146	0.107623	0.000166877	0.00634134	0.0012692
MN2	cg08710841	6	30421107	ENSG00000137411	6	30876019	30894236	VARS2	LL	727	-0.0726458	0.128065	0.57054	1	LLS	586	-0.279541	0.162893	0.0861426	1	RS	589	-0.0724491	0.131458	0.581551	1	NTR	900	-0.109807	0.198132	0.579434	1	meta	2802	-0.120627	0.0741248	0.103663	1	0.282286
MN2	cg15946590	6	30421089	ENSG00000235290	6	29924373	29926347	HLA-W	LL	727	0.549827	0.370748	0.138069	1	LLS	586	-0.759444	0.442138	0.0858581	1	RS	589	1.04969	0.391488	0.00733427	0.278702	NTR	900	0.7209	0.654757	0.270888	1	meta	2802	0.383615	0.410099	0.349572	1	0.554167
MN2	cg15946590	6	30421089	ENSG00000229390	6	29938578	29940241	MICD	LL	727	-1.88963	0.509563	0.000208635	0.00792813	LLS	586	-1.4473	0.604604	0.0166751	0.633653	RS	589	-0.426714	0.534806	0.424937	1	NTR	900	-1.87299	0.824555	0.0231154	0.878385	meta	2802	-1.3563	0.377655	0.000328923	0.0124991	0.00156275
MN2	cg15946590	6	30421089	ENSG00000204625	6	29942889	29946183	HCG9	LL	727	-0.863545	0.615816	0.160832	1	LLS	586	-0.900465	0.697783	0.196889	1	RS	589	-0.749086	0.736244	0.308943	1	NTR	900	-1.49624	0.890968	0.0930845	1	meta	2802	-0.948429	0.358166	0.00809651	0.307667	0.02565
MN2	cg15946590	6	30421089	ENSG00000238024	6	29960986	29961382	DDX39BP2	LL	727	-1.15337	0.559792	0.0393638	1	LLS	586	-1.09805	0.657384	0.0948546	1	RS	589	-0.376856	0.600871	0.530539	1	NTR	900	-1.6227	0.988302	0.100609	1	meta	2802	-0.959985	0.327936	0.00341861	0.129907	0.012996
MN2	cg15946590	6	30421089	ENSG00000204623	6	29968788	30029417	ZNRD1-AS1	LL	727	-0.045166	0.118291	0.702594	1	LLS	586	0.0765039	0.179354	0.669705	1	RS	589	0.0887339	0.125867	0.480822	1	NTR	900	-0.150231	0.270787	0.579036	1	meta	2802	0.0150723	0.0746785	0.840051	1	0.890889
MN2	cg15946590	6	30421089	ENSG00000237669	6	29973898	29974893	HCG4P3	LL	727	-0.351884	0.275639	0.201739	1	LLS	586	-0.694783	0.311135	0.0255448	0.970702	RS	589	-0.513861	0.290391	0.0768023	1	NTR	900	-0.123091	0.350357	0.72534	1	meta	2802	-0.434627	0.151624	0.00415073	0.157728	0.0143364
MN2	cg15946590	6	30421089	ENSG00000204622	6	29974360	29977733	HLA-J	LL	727	-0.98982	0.300579	0.000991093	0.0376615	LLS	586	-0.971529	0.425772	0.0225009	0.855033	RS	589	-0.692571	0.354182	0.0505346	1	NTR	900	-1.31788	0.538255	0.0143482	0.54523	meta	2802	-0.942043	0.188956	6.17938e-07	2.34816e-05	3.914e-06
MN2	cg15946590	6	30421089	ENSG00000066379	6	30026676	30032686	ZNRD1	LL	727	0.159367	0.0994673	0.10911	1	LLS	586	0.110667	0.165177	0.502865	1	RS	589	0.0383906	0.104403	0.713086	1	NTR	900	-0.130064	0.216902	0.548744	1	meta	2802	0.0834443	0.0631541	0.186407	1	0.392667
MN2	cg15946590	6	30421089	ENSG00000204619	6	30034486	30038110	PPP1R11	LL	727	-0.200031	0.0670962	0.00287067	0.109086	LLS	586	-0.0368784	0.102622	0.719325	1	RS	589	-0.029975	0.0612081	0.62433	1	NTR	900	-0.381897	0.180747	0.034611	1	meta	2802	-0.121692	0.0617674	0.0488198	1	0.142646
MN2	cg15946590	6	30421089	ENSG00000204618	6	30038043	30043664	RNF39	LL	727	-0.177907	0.228209	0.435637	1	LLS	586	0.325361	0.269828	0.227891	1	RS	589	-0.140582	0.255352	0.581948	1	NTR	900	-0.414773	0.328415	0.206606	1	meta	2802	-0.0862934	0.137305	0.529689	1	0.649677
MN2	cg15946590	6	30421089	ENSG00000204614	6	30103885	30116512	TRIM40	LL	727	0.0255837	0.540883	0.962274	1	LLS	586	0.0524121	0.615342	0.932122	1	RS	589	-0.701016	0.528512	0.184709	1	NTR	900	-0.957556	0.817623	0.24154	1	meta	2802	-0.333737	0.299677	0.265427	1	0.457727
MN2	cg15946590	6	30421089	ENSG00000204613	6	30119722	30128711	TRIM10	LL	727	0.550979	0.254605	0.0304604	1	LLS	586	-0.72655	0.467692	0.120309	1	RS	589	0.00201913	0.278185	0.994209	1	NTR	900	-0.201848	0.527783	0.702131	1	meta	2802	0.00667324	0.270258	0.980301	1	0.98
MN2	cg15946590	6	30421089	ENSG00000234127	6	30152232	30181204	TRIM26	LL	727	-0.163563	0.0711374	0.0214903	0.816631	LLS	586	-0.00865283	0.106045	0.934968	1	RS	589	0.0500492	0.0596943	0.401792	1	NTR	900	-0.213794	0.143901	0.137357	1	meta	2802	-0.0650679	0.0647741	0.31512	1	0.520435
MN2	cg15946590	6	30421089	ENSG00000233892	6	30154575	30156391	PAIP1P1	LL	727	0.087127	0.346798	0.801634	1	LLS	586	-0.460168	0.411943	0.263966	1	RS	589	-0.0704021	0.348637	0.839967	1	NTR	900	-0.625934	1.0277	0.542485	1	meta	2802	-0.135112	0.206806	0.513546	1	0.649677
MN2	cg15946590	6	30421089	ENSG00000243753	6	30227361	30260791	HLA-L	LL	727	0.877071	0.484668	0.0703529	1	LLS	586	-0.460691	0.536221	0.390262	1	RS	589	0.711779	0.475411	0.134345	1	NTR	900	-0.351187	0.612182	0.566195	1	meta	2802	0.251163	0.34886	0.471553	1	0.618483
MN2	cg15946590	6	30421089	ENSG00000231074	6	30255174	30294927	HCG18	LL	727	-0.224884	0.0986432	0.0226212	0.859605	LLS	586	0.027532	0.122258	0.821827	1	RS	589	-0.0643139	0.0985874	0.514172	1	NTR	900	-0.0048012	0.138279	0.972302	1	meta	2802	-0.0839488	0.0601863	0.163072	1	0.364353
MN2	cg15946590	6	30421089	ENSG00000204599	6	30294256	30311506	TRIM39	LL	727	-0.150165	0.0633866	0.0178346	0.677714	LLS	586	-0.0234895	0.0835032	0.778479	1	RS	589	0.0399694	0.0663006	0.546608	1	NTR	900	-0.100727	0.086414	0.243765	1	meta	2802	-0.0590168	0.0472412	0.211568	1	0.424
MN2	cg15946590	6	30421089	ENSG00000241370	6	30312908	30314661	RPP21	LL	727	0.00192799	0.170858	0.990997	1	LLS	586	0.215412	0.183241	0.239769	1	RS	589	0.190551	0.17972	0.289024	1	NTR	900	0.00567785	0.288209	0.984282	1	meta	2802	0.116309	0.0966571	0.228854	1	0.4351
MN2	cg15946590	6	30421089	ENSG00000236603	6	30453717	30454367	RANP1	LL	727	0.467224	0.459632	0.309382	1	LLS	586	0.130827	0.556165	0.81403	1	RS	589	0.099549	0.518899	0.847862	1	NTR	900	0.0407521	0.71253	0.954391	1	meta	2802	0.225973	0.270666	0.403786	1	0.590462
MN2	cg15946590	6	30421089	ENSG00000204592	6	30457244	30461982	HLA-E	LL	727	-0.345271	0.066955	2.51264e-07	9.54802e-06	LLS	586	-0.345915	0.125751	0.00594493	0.225907	RS	589	-0.280018	0.0692232	5.22921e-05	0.0019871	NTR	900	-0.407126	0.136615	0.00288157	0.1095	meta	2802	-0.326563	0.0426956	2.0313e-14	7.71892e-13	3.857e-13
MN2	cg15946590	6	30421089	ENSG00000204590	6	30509154	30524951	GNL1	LL	727	0.0644499	0.0609952	0.290676	1	LLS	586	0.101836	0.104938	0.331831	1	RS	589	0.00118118	0.0682228	0.986187	1	NTR	900	0.0490839	0.142929	0.731286	1	meta	2802	0.0468839	0.0400513	0.241761	1	0.437905
MN2	cg15946590	6	30421089	ENSG00000204576	6	30524663	30531500	PRR3	LL	727	-0.0943756	0.0644517	0.143116	1	LLS	586	-0.119564	0.0847849	0.15848	1	RS	589	0.126306	0.0663278	0.056875	1	NTR	900	-0.0782301	0.12212	0.521783	1	meta	2802	-0.0333031	0.0637702	0.601506	1	0.714875
MN2	cg15946590	6	30421089	ENSG00000204574	6	30539153	30564956	ABCF1	LL	727	-0.179679	0.0677461	0.00799599	0.303848	LLS	586	0.0173468	0.105251	0.869091	1	RS	589	-0.0547487	0.0653654	0.402267	1	NTR	900	-0.0580479	0.114888	0.61338	1	meta	2802	-0.0859265	0.0449779	0.0560796	1	0.152271
MN2	cg15946590	6	30421089	ENSG00000204569	6	30568177	30586389	PPP1R10	LL	727	-0.0804212	0.0573391	0.16075	1	LLS	586	-0.0585549	0.115934	0.613508	1	RS	589	0.0881241	0.0649506	0.174849	1	NTR	900	-0.247354	0.110211	0.0248081	0.942706	meta	2802	-0.0587835	0.0674616	0.383556	1	0.58368
MN2	cg15946590	6	30421089	ENSG00000204568	6	30585486	30594172	MRPS18B	LL	727	-0.0174521	0.0612809	0.775806	1	LLS	586	0.043108	0.104636	0.680353	1	RS	589	-0.0798934	0.0649471	0.218648	1	NTR	900	-0.00942199	0.113257	0.933699	1	meta	2802	-0.0303054	0.0385571	0.431875	1	0.606643
MN2	cg15946590	6	30421089	ENSG00000137343	6	30594619	30614600	ATAT1	LL	727	0.0261205	0.0920801	0.776662	1	LLS	586	0.181066	0.117089	0.122009	1	RS	589	0.197927	0.0990793	0.0457527	1	NTR	900	-0.119524	0.159462	0.453527	1	meta	2802	0.0938706	0.0610788	0.124323	1	0.2945
MN2	cg15946590	6	30421089	ENSG00000204564	6	30614816	30620987	C6orf136	LL	727	0.0133224	0.0740827	0.857285	1	LLS	586	0.18832	0.102256	0.0655266	1	RS	589	-0.0315517	0.0854596	0.711978	1	NTR	900	-0.209467	0.151928	0.167981	1	meta	2802	0.0120593	0.0612892	0.844015	1	0.890889
MN2	cg15946590	6	30421089	ENSG00000204560	6	30620896	30640814	DHX16	LL	727	-0.0229334	0.0492268	0.641307	1	LLS	586	0.0353183	0.074601	0.635907	1	RS	589	0.0582023	0.0466125	0.211797	1	NTR	900	0.0187224	0.0857753	0.827217	1	meta	2802	0.0220566	0.0290066	0.447015	1	0.606643
MN2	cg15946590	6	30421089	ENSG00000146112	6	30644166	30655672	PPP1R18	LL	727	-0.236552	0.0725099	0.00110499	0.0419894	LLS	586	-0.0684105	0.139645	0.624212	1	RS	589	-0.102713	0.0743273	0.167003	1	NTR	900	-0.483085	0.182643	0.00816994	0.310458	meta	2802	-0.184886	0.0596999	0.0019554	0.0743051	0.00827556
MN2	cg15946590	6	30421089	ENSG00000137404	6	30655824	30659197	NRM	LL	727	0.0632603	0.0899137	0.481702	1	LLS	586	0.151015	0.142128	0.287998	1	RS	589	0.148639	0.0851139	0.0807494	1	NTR	900	-0.338734	0.261412	0.195048	1	meta	2802	0.0946919	0.0554199	0.0875203	1	0.221667
MN2	cg15946590	6	30421089	ENSG00000137337	6	30667584	30685666	MDC1	LL	727	0.148957	0.0737344	0.0433647	1	LLS	586	0.249103	0.132464	0.0600348	1	RS	589	0.192835	0.081816	0.0184265	0.700209	NTR	900	0.195415	0.144689	0.176829	1	meta	2802	0.182014	0.0477774	0.000139183	0.00528894	0.000754571
MN2	cg15946590	6	30421089	ENSG00000196230	6	30687978	30693203	TUBB	LL	727	-0.0928695	0.0632423	0.141976	1	LLS	586	0.0660255	0.0988973	0.504378	1	RS	589	0.0461741	0.0650505	0.477816	1	NTR	900	-0.163155	0.146453	0.265259	1	meta	2802	-0.0208842	0.0491299	0.670778	1	0.772667
MN2	cg15946590	6	30421089	ENSG00000137312	6	30695486	30710510	FLOT1	LL	727	-0.490982	0.125931	9.66596e-05	0.00367307	LLS	586	-0.308816	0.202973	0.128144	1	RS	589	-0.284277	0.121169	0.0189701	0.720863	NTR	900	-0.578546	0.231327	0.0123848	0.470623	meta	2802	-0.394133	0.0757818	1.98338e-07	7.53683e-06	1.5048e-06
MN2	cg15946590	6	30421089	ENSG00000201988	6	30704081	30704191		LL	727	0.136516	0.465446	0.769292	1	LLS	586	-0.181668	0.577896	0.753246	1	RS	589	0.306877	0.557545	0.58204	1	NTR	900	-0.463567	0.880117	0.598395	1	meta	2802	0.0391903	0.287264	0.891484	1	0.915081
MN2	cg15946590	6	30421089	ENSG00000137331	6	30710976	30712331	IER3	LL	727	-0.704811	0.193697	0.00027398	0.0104112	LLS	586	-0.41718	0.256869	0.104355	1	RS	589	-0.550228	0.194284	0.00462454	0.175732	NTR	900	-1.08219	0.257617	2.66009e-05	0.00101083	meta	2802	-0.672906	0.114738	4.49946e-09	1.70979e-07	5.7e-08
MN2	cg15946590	6	30421089	ENSG00000214894	6	30766431	30798436	LINC00243	LL	727	-1.52491	0.25517	2.28586e-09	8.68626e-08	LLS	586	-1.28137	0.321392	6.69324e-05	0.00254343	RS	589	-1.89694	0.262935	5.41501e-13	2.0577e-11	NTR	900	-1.76433	0.318442	3.01602e-08	1.14609e-06	meta	2802	-1.63398	0.142328	1.65437e-30	6.2866e-29	6.27e-29
MN2	cg15946590	6	30421089	ENSG00000204580	6	30844198	30867933	DDR1	LL	727	-0.486767	0.157651	0.00201769	0.076672	LLS	586	-0.389361	0.216484	0.0720868	1	RS	589	-0.558474	0.192938	0.00379671	0.144275	NTR	900	-0.653247	0.189324	0.000559736	0.02127	meta	2802	-0.525384	0.0927137	1.45551e-08	5.53093e-07	1.387e-07
MN2	cg15946590	6	30421089	ENSG00000137411	6	30876019	30894236	VARS2	LL	727	0.123914	0.130336	0.341745	1	LLS	586	0.106293	0.161198	0.509643	1	RS	589	-0.281714	0.135829	0.0380765	1	NTR	900	-0.0377575	0.189799	0.842315	1	meta	2802	-0.0252472	0.103948	0.808096	1	0.890889
MN2	cg23778943	6	30421189	ENSG00000235290	6	29924373	29926347	HLA-W	LL	727	0.726762	0.632494	0.250539	1	LLS	586	-1.52402	0.788585	0.0532855	1	RS	589	1.52828	0.565697	0.00690105	0.26224	NTR	900	1.24767	1.04337	0.231771	1	meta	2802	0.512459	0.689198	0.457144	1	0.733083
MN2	cg23778943	6	30421189	ENSG00000229390	6	29938578	29940241	MICD	LL	727	-2.92773	0.86446	0.000707184	0.026873	LLS	586	-5.00509	1.08321	3.8264e-06	0.000145403	RS	589	-1.32515	0.778958	0.0889085	1	NTR	900	-3.27303	1.32872	0.0137665	0.523128	meta	2802	-3.00551	0.794895	0.000156189	0.00593518	0.001482
MN2	cg23778943	6	30421189	ENSG00000204625	6	29942889	29946183	HCG9	LL	727	-1.56719	1.04613	0.134111	1	LLS	586	-3.01848	1.25405	0.0160848	0.611224	RS	589	-1.77593	1.05858	0.0934141	1	NTR	900	-0.119265	1.4222	0.933168	1	meta	2802	-1.70112	0.583569	0.00355659	0.13515	0.0193257
MN2	cg23778943	6	30421189	ENSG00000238024	6	29960986	29961382	DDX39BP2	LL	727	-0.674864	0.949985	0.47746	1	LLS	586	-2.53025	1.17828	0.0317605	1	RS	589	-0.208699	0.870682	0.810566	1	NTR	900	-0.207931	1.55533	0.893648	1	meta	2802	-0.823272	0.529936	0.120296	1	0.350769
MN2	cg23778943	6	30421189	ENSG00000204623	6	29968788	30029417	ZNRD1-AS1	LL	727	0.0449042	0.200432	0.822729	1	LLS	586	0.0604482	0.318726	0.849579	1	RS	589	0.139279	0.18147	0.44278	1	NTR	900	-0.252028	0.433524	0.561007	1	meta	2802	0.0653369	0.119163	0.583487	1	0.795286
MN2	cg23778943	6	30421189	ENSG00000237669	6	29973898	29974893	HCG4P3	LL	727	-0.166518	0.473533	0.7251	1	LLS	586	0.235427	0.567053	0.678012	1	RS	589	0.0833961	0.422029	0.843352	1	NTR	900	0.0353915	0.56127	0.949722	1	meta	2802	0.0348524	0.247245	0.887899	1	0.952
MN2	cg23778943	6	30421189	ENSG00000204622	6	29974360	29977733	HLA-J	LL	727	-0.504094	0.518025	0.3305	1	LLS	586	-0.993267	0.760173	0.191337	1	RS	589	-0.213566	0.517559	0.67987	1	NTR	900	-1.33657	0.866027	0.122749	1	meta	2802	-0.586946	0.308262	0.0569037	1	0.21622
MN2	cg23778943	6	30421189	ENSG00000066379	6	30026676	30032686	ZNRD1	LL	727	-0.047111	0.169241	0.780731	1	LLS	586	0.114719	0.294417	0.696797	1	RS	589	-0.106818	0.151774	0.481562	1	NTR	900	-0.215501	0.345104	0.53233	1	meta	2802	-0.0688793	0.100883	0.494755	1	0.7524
MN2	cg23778943	6	30421189	ENSG00000204619	6	30034486	30038110	PPP1R11	LL	727	-0.247051	0.114665	0.0311974	1	LLS	586	-0.00330722	0.184124	0.985669	1	RS	589	0.0222289	0.0883989	0.801458	1	NTR	900	-0.941452	0.287401	0.00105384	0.0400459	meta	2802	-0.232222	0.182839	0.204052	1	0.5168
MN2	cg23778943	6	30421189	ENSG00000204618	6	30038043	30043664	RNF39	LL	727	0.552971	0.390047	0.156277	1	LLS	586	0.899794	0.474187	0.057755	1	RS	589	-0.498327	0.369703	0.177686	1	NTR	900	-1.25352	0.523156	0.0165719	0.629732	meta	2802	-0.0584155	0.47395	0.901907	1	0.952
MN2	cg23778943	6	30421189	ENSG00000204614	6	30103885	30116512	TRIM40	LL	727	0.319681	0.916504	0.727236	1	LLS	586	0.203647	1.09984	0.853103	1	RS	589	-0.860564	0.765883	0.261173	1	NTR	900	-2.20121	1.30162	0.0908114	1	meta	2802	-0.514214	0.481558	0.285605	1	0.576
MN2	cg23778943	6	30421189	ENSG00000204613	6	30119722	30128711	TRIM10	LL	727	0.574073	0.435092	0.187026	1	LLS	586	-2.2148	0.820174	0.00692566	0.263175	RS	589	0.0780287	0.402836	0.846412	1	NTR	900	-1.3117	0.836703	0.11695	1	meta	2802	-0.553431	0.621722	0.373381	1	0.674952
MN2	cg23778943	6	30421189	ENSG00000234127	6	30152232	30181204	TRIM26	LL	727	-0.0773489	0.122335	0.52721	1	LLS	586	0.117787	0.190667	0.536732	1	RS	589	0.0823772	0.0860937	0.338652	1	NTR	900	-0.542137	0.229622	0.0182257	0.692577	meta	2802	-0.0564504	0.11463	0.622396	1	0.815034
MN2	cg23778943	6	30421189	ENSG00000233892	6	30154575	30156391	PAIP1P1	LL	727	-0.600856	0.587891	0.306756	1	LLS	586	-0.152205	0.737541	0.836503	1	RS	589	-0.250394	0.508403	0.622358	1	NTR	900	-0.523448	1.63932	0.749493	1	meta	2802	-0.354612	0.33384	0.288134	1	0.576
MN2	cg23778943	6	30421189	ENSG00000243753	6	30227361	30260791	HLA-L	LL	727	0.0782807	0.830271	0.924884	1	LLS	586	-0.686366	0.964846	0.476853	1	RS	589	0.489582	0.690559	0.478346	1	NTR	900	-0.522268	0.977653	0.593199	1	meta	2802	-0.0253168	0.420032	0.951938	1	0.952
MN2	cg23778943	6	30421189	ENSG00000231074	6	30255174	30294927	HCG18	LL	727	-0.292231	0.166726	0.0796427	1	LLS	586	0.312127	0.21661	0.149596	1	RS	589	-0.0662284	0.144482	0.646675	1	NTR	900	0.0655137	0.220248	0.76612	1	meta	2802	-0.025989	0.120197	0.828816	1	0.952
MN2	cg23778943	6	30421189	ENSG00000204599	6	30294256	30311506	TRIM39	LL	727	-0.0213209	0.10843	0.844115	1	LLS	586	-0.116078	0.148259	0.433664	1	RS	589	0.0926752	0.0956802	0.332748	1	NTR	900	-0.0294303	0.137433	0.830436	1	meta	2802	0.00502431	0.0584479	0.931496	1	0.952
MN2	cg23778943	6	30421189	ENSG00000241370	6	30312908	30314661	RPP21	LL	727	-0.236887	0.29015	0.414254	1	LLS	586	-0.102204	0.328479	0.755691	1	RS	589	-0.229671	0.258752	0.374751	1	NTR	900	-0.62991	0.457143	0.168226	1	meta	2802	-0.249725	0.156427	0.110392	1	0.348333
MN2	cg23778943	6	30421189	ENSG00000236603	6	30453717	30454367	RANP1	LL	727	0.31977	0.775949	0.680265	1	LLS	586	0.690691	1.00316	0.491131	1	RS	589	0.390927	0.749193	0.601812	1	NTR	900	0.486112	1.13537	0.66854	1	meta	2802	0.439572	0.438027	0.315607	1	0.6004
MN2	cg23778943	6	30421189	ENSG00000204592	6	30457244	30461982	HLA-E	LL	727	-0.35267	0.115221	0.00220749	0.0838844	LLS	586	-0.541539	0.227236	0.0171649	0.652268	RS	589	-0.249923	0.101951	0.0142297	0.54073	NTR	900	-0.571494	0.217921	0.0087291	0.331706	meta	2802	-0.345028	0.0686872	5.0823e-07	1.93127e-05	9.652e-06
MN2	cg23778943	6	30421189	ENSG00000204590	6	30509154	30524951	GNL1	LL	727	-0.103241	0.10409	0.321276	1	LLS	586	0.0338381	0.187622	0.856876	1	RS	589	0.192234	0.099257	0.0527784	1	NTR	900	-0.0331274	0.228261	0.884609	1	meta	2802	0.0353971	0.0891103	0.6912	1	0.847032
MN2	cg23778943	6	30421189	ENSG00000204576	6	30524663	30531500	PRR3	LL	727	-0.135934	0.110246	0.217571	1	LLS	586	-0.157824	0.152054	0.299293	1	RS	589	0.102556	0.0970885	0.290823	1	NTR	900	-0.228434	0.194023	0.239053	1	meta	2802	-0.0702711	0.0819666	0.391271	1	0.675364
MN2	cg23778943	6	30421189	ENSG00000204574	6	30539153	30564956	ABCF1	LL	727	-0.328822	0.115862	0.00453894	0.17248	LLS	586	-0.0644006	0.18775	0.731589	1	RS	589	-0.00387189	0.0937874	0.96707	1	NTR	900	-0.211676	0.181778	0.244232	1	meta	2802	-0.147403	0.0905749	0.10365	1	0.348333
MN2	cg23778943	6	30421189	ENSG00000204569	6	30568177	30586389	PPP1R10	LL	727	0.087377	0.0972757	0.369057	1	LLS	586	-0.0547377	0.206122	0.790578	1	RS	589	0.0719749	0.094468	0.446122	1	NTR	900	-0.533882	0.176059	0.00242616	0.0921942	meta	2802	-0.0815935	0.13927	0.557966	1	0.795286
MN2	cg23778943	6	30421189	ENSG00000204568	6	30585486	30594172	MRPS18B	LL	727	-0.0114682	0.104673	0.912757	1	LLS	586	-0.0790168	0.187946	0.674177	1	RS	589	-0.129397	0.0940738	0.168981	1	NTR	900	-0.024737	0.180413	0.890941	1	meta	2802	-0.0708888	0.0616276	0.25003	1	0.558824
MN2	cg23778943	6	30421189	ENSG00000137343	6	30594619	30614600	ATAT1	LL	727	-0.0173051	0.157289	0.912392	1	LLS	586	0.140053	0.211699	0.50825	1	RS	589	0.0852484	0.143541	0.552581	1	NTR	900	-0.377138	0.255574	0.140037	1	meta	2802	0.00623425	0.0888837	0.944083	1	0.952
MN2	cg23778943	6	30421189	ENSG00000204564	6	30614816	30620987	C6orf136	LL	727	-0.160438	0.126024	0.202991	1	LLS	586	0.19755	0.182099	0.277989	1	RS	589	-0.0823581	0.124305	0.507619	1	NTR	900	-0.361571	0.24273	0.136329	1	meta	2802	-0.0893032	0.0756355	0.23772	1	0.558824
MN2	cg23778943	6	30421189	ENSG00000204560	6	30620896	30640814	DHX16	LL	727	-0.0499269	0.0839117	0.551848	1	LLS	586	0.0402188	0.134721	0.765296	1	RS	589	-0.0029166	0.0678271	0.965701	1	NTR	900	-0.118116	0.137304	0.38965	1	meta	2802	-0.0251836	0.0462483	0.586077	1	0.795286
MN2	cg23778943	6	30421189	ENSG00000146112	6	30644166	30655672	PPP1R18	LL	727	-0.279211	0.124121	0.0244801	0.930243	LLS	586	-0.0620697	0.248118	0.802462	1	RS	589	0.0397435	0.108093	0.713113	1	NTR	900	-1.15625	0.292654	7.78557e-05	0.00295852	meta	2802	-0.323272	0.245158	0.187294	1	0.507571
MN2	cg23778943	6	30421189	ENSG00000137404	6	30655824	30659197	NRM	LL	727	-0.00283113	0.153168	0.985253	1	LLS	586	0.0284577	0.256387	0.91162	1	RS	589	0.357448	0.122553	0.00353766	0.134431	NTR	900	-1.21046	0.415612	0.0035858	0.13626	meta	2802	-0.11757	0.290713	0.685904	1	0.847032
MN2	cg23778943	6	30421189	ENSG00000137337	6	30667584	30685666	MDC1	LL	727	0.135033	0.126564	0.286009	1	LLS	586	0.125074	0.236603	0.597068	1	RS	589	0.310405	0.119178	0.00919954	0.349583	NTR	900	0.167455	0.232419	0.471224	1	meta	2802	0.210499	0.0768755	0.00617811	0.234768	0.029355
MN2	cg23778943	6	30421189	ENSG00000196230	6	30687978	30693203	TUBB	LL	727	-0.159163	0.107137	0.137387	1	LLS	586	-0.0114738	0.177481	0.948454	1	RS	589	0.170036	0.0952892	0.0743555	1	NTR	900	-0.5892	0.230165	0.0104701	0.397865	meta	2802	-0.105979	0.14428	0.462621	1	0.733083
MN2	cg23778943	6	30421189	ENSG00000137312	6	30695486	30710510	FLOT1	LL	727	-0.468267	0.213592	0.0283544	1	LLS	586	-0.569963	0.360528	0.113898	1	RS	589	-0.236561	0.17745	0.182496	1	NTR	900	-0.970422	0.368161	0.0083924	0.318911	meta	2802	-0.445018	0.135068	0.000984991	0.0374296	0.00623833
MN2	cg23778943	6	30421189	ENSG00000201988	6	30704081	30704191		LL	727	0.0378971	0.788981	0.96169	1	LLS	586	-0.865671	1.0323	0.401705	1	RS	589	0.613428	0.809105	0.448358	1	NTR	900	0.32691	1.40287	0.815739	1	meta	2802	0.076778	0.467244	0.869479	1	0.952
MN2	cg23778943	6	30421189	ENSG00000137331	6	30710976	30712331	IER3	LL	727	-0.588744	0.331273	0.0755326	1	LLS	586	-0.560441	0.462965	0.226069	1	RS	589	-0.600861	0.283633	0.0341377	1	NTR	900	-1.10681	0.412994	0.00736308	0.279797	meta	2802	-0.684029	0.17658	0.000107171	0.00407249	0.00135533
MN2	cg23778943	6	30421189	ENSG00000214894	6	30766431	30798436	LINC00243	LL	727	-1.19007	0.445121	0.00750421	0.28516	LLS	586	-1.63417	0.567808	0.00400169	0.152064	RS	589	-1.49795	0.405722	0.000222454	0.00845326	NTR	900	-1.30149	0.512376	0.0110819	0.421113	meta	2802	-1.39371	0.235487	3.2508e-09	1.23531e-07	1.235e-07
MN2	cg23778943	6	30421189	ENSG00000204580	6	30844198	30867933	DDR1	LL	727	-0.462559	0.270599	0.0873793	1	LLS	586	-1.13868	0.389416	0.00345477	0.131281	RS	589	-0.227985	0.283633	0.421511	1	NTR	900	-0.600383	0.305383	0.0492987	1	meta	2802	-0.532154	0.151791	0.000455162	0.0172961	0.003458
MN2	cg23778943	6	30421189	ENSG00000137411	6	30876019	30894236	VARS2	LL	727	0.096472	0.222376	0.664417	1	LLS	586	-0.558543	0.285005	0.0500228	1	RS	589	-0.452624	0.195929	0.0208803	0.793453	NTR	900	-0.647792	0.298669	0.0300879	1	meta	2802	-0.36268	0.171971	0.0349481	1	0.147356
MN2	cg26690915	6	30421218	ENSG00000235290	6	29924373	29926347	HLA-W	LL	727	-0.279018	0.744372	0.707782	1	LLS	586	-0.140079	0.933128	0.880672	1	RS	589	1.1624	0.735777	0.114145	1	NTR	900	0.149986	1.43193	0.916579	1	meta	2802	0.292358	0.441812	0.508147	1	0.63129
MN2	cg26690915	6	30421218	ENSG00000229390	6	29938578	29940241	MICD	LL	727	-3.42378	1.01322	0.000727218	0.0276343	LLS	586	-3.10438	1.30677	0.0175195	0.66574	RS	589	-1.75255	0.989631	0.0765753	1	NTR	900	-3.7814	1.80471	0.0361444	1	meta	2802	-2.80612	0.588462	1.85544e-06	7.05068e-05	7.068e-05
MN2	cg26690915	6	30421218	ENSG00000204625	6	29942889	29946183	HCG9	LL	727	-0.795078	1.23518	0.519773	1	LLS	586	-2.97037	1.47602	0.0441754	1	RS	589	-2.83385	1.36569	0.0379832	1	NTR	900	-1.05822	1.9523	0.587792	1	meta	2802	-1.92453	0.72301	0.00777169	0.295324	0.073815
MN2	cg26690915	6	30421218	ENSG00000238024	6	29960986	29961382	DDX39BP2	LL	727	-1.26699	1.11003	0.2537	1	LLS	586	-1.56395	1.39813	0.263312	1	RS	589	-1.12443	1.11497	0.313223	1	NTR	900	-8.05376	2.16316	0.000196761	0.00747691	meta	2802	-2.5587	1.36793	0.061415	1	0.259244
MN2	cg26690915	6	30421218	ENSG00000204623	6	29968788	30029417	ZNRD1-AS1	LL	727	0.320178	0.235239	0.173489	1	LLS	586	0.468674	0.381846	0.219675	1	RS	589	0.18295	0.234849	0.435973	1	NTR	900	0.994195	0.590573	0.0922894	1	meta	2802	0.330257	0.147558	0.0252115	0.958036	0.1368
MN2	cg26690915	6	30421218	ENSG00000237669	6	29973898	29974893	HCG4P3	LL	727	-0.313961	0.556256	0.572469	1	LLS	586	-1.08319	0.66569	0.1037	1	RS	589	0.268512	0.539574	0.618741	1	NTR	900	-0.483968	0.766699	0.527886	1	meta	2802	-0.316259	0.306795	0.302612	1	0.47576
MN2	cg26690915	6	30421218	ENSG00000204622	6	29974360	29977733	HLA-J	LL	727	-0.222695	0.607289	0.713841	1	LLS	586	-1.45887	0.905193	0.107034	1	RS	589	-0.304494	0.662262	0.645675	1	NTR	900	-1.66729	1.19134	0.16166	1	meta	2802	-0.614945	0.380238	0.105821	1	0.309846
MN2	cg26690915	6	30421218	ENSG00000066379	6	30026676	30032686	ZNRD1	LL	727	-0.187704	0.199708	0.347273	1	LLS	586	0.548987	0.348297	0.114979	1	RS	589	-0.154549	0.195384	0.428941	1	NTR	900	-0.814065	0.475403	0.0868291	1	meta	2802	-0.112587	0.172725	0.514512	1	0.63129
MN2	cg26690915	6	30421218	ENSG00000204619	6	30034486	30038110	PPP1R11	LL	727	-0.399703	0.133934	0.00284211	0.108	LLS	586	-0.0429562	0.21797	0.843769	1	RS	589	-0.0644808	0.113827	0.571066	1	NTR	900	-1.20778	0.393691	0.00215608	0.0819311	meta	2802	-0.325508	0.196287	0.0972514	1	0.309846
MN2	cg26690915	6	30421218	ENSG00000204618	6	30038043	30043664	RNF39	LL	727	-0.371177	0.4565	0.416165	1	LLS	586	0.101743	0.569354	0.858174	1	RS	589	-0.358171	0.476831	0.452563	1	NTR	900	-0.913179	0.721135	0.205403	1	meta	2802	-0.337818	0.265329	0.202947	1	0.437826
MN2	cg26690915	6	30421218	ENSG00000204614	6	30103885	30116512	TRIM40	LL	727	0.628134	1.07953	0.56066	1	LLS	586	-0.0491415	1.30256	0.969905	1	RS	589	-0.755789	0.983056	0.442003	1	NTR	900	-2.15662	1.80425	0.231969	1	meta	2802	-0.335023	0.598744	0.575791	1	0.684
MN2	cg26690915	6	30421218	ENSG00000204613	6	30119722	30128711	TRIM10	LL	727	0.414095	0.514121	0.420564	1	LLS	586	-1.38549	0.981765	0.15818	1	RS	589	-0.638453	0.514818	0.214919	1	NTR	900	-2.04879	1.15091	0.0750503	1	meta	2802	-0.609318	0.504453	0.227094	1	0.437826
MN2	cg26690915	6	30421218	ENSG00000234127	6	30152232	30181204	TRIM26	LL	727	0.0791504	0.14476	0.584536	1	LLS	586	-0.0375167	0.224908	0.86752	1	RS	589	0.0922811	0.110954	0.405577	1	NTR	900	-0.633332	0.317434	0.0460255	1	meta	2802	0.0267643	0.0793948	0.736038	1	0.799086
MN2	cg26690915	6	30421218	ENSG00000233892	6	30154575	30156391	PAIP1P1	LL	727	0.307399	0.693384	0.657525	1	LLS	586	-1.23595	0.865877	0.153467	1	RS	589	-0.404763	0.648908	0.532785	1	NTR	900	4.51225	2.23329	0.0433362	1	meta	2802	-0.16969	0.429924	0.693066	1	0.774529
MN2	cg26690915	6	30421218	ENSG00000243753	6	30227361	30260791	HLA-L	LL	727	-0.286111	0.972318	0.768562	1	LLS	586	0.818578	1.14753	0.475637	1	RS	589	2.73444	0.878341	0.00185081	0.0703306	NTR	900	0.750277	1.34623	0.57731	1	meta	2802	1.08059	0.733351	0.140619	1	0.3572
MN2	cg26690915	6	30421218	ENSG00000231074	6	30255174	30294927	HCG18	LL	727	-0.122779	0.197256	0.533656	1	LLS	586	0.122705	0.258127	0.634525	1	RS	589	0.176676	0.184372	0.337932	1	NTR	900	0.694822	0.302751	0.0217317	0.825804	meta	2802	0.164623	0.145422	0.257619	1	0.437826
MN2	cg26690915	6	30421218	ENSG00000204599	6	30294256	30311506	TRIM39	LL	727	-0.0781613	0.127471	0.539765	1	LLS	586	0.0249086	0.176743	0.887924	1	RS	589	-0.106174	0.122545	0.386268	1	NTR	900	-0.0318385	0.188891	0.866147	1	meta	2802	-0.0636403	0.0728992	0.382668	1	0.540143
MN2	cg26690915	6	30421218	ENSG00000241370	6	30312908	30314661	RPP21	LL	727	-0.0392598	0.34171	0.908531	1	LLS	586	0.225696	0.388082	0.560857	1	RS	589	-0.294498	0.333027	0.37653	1	NTR	900	-0.859873	0.625618	0.169306	1	meta	2802	-0.137812	0.193258	0.475786	1	0.623724
MN2	cg26690915	6	30421218	ENSG00000236603	6	30453717	30454367	RANP1	LL	727	0.883284	0.918113	0.336017	1	LLS	586	0.230627	1.18641	0.845869	1	RS	589	0.609655	0.960918	0.525787	1	NTR	900	-0.674473	1.5624	0.665967	1	meta	2802	0.47078	0.543171	0.386092	1	0.540143
MN2	cg26690915	6	30421218	ENSG00000204592	6	30457244	30461982	HLA-E	LL	727	-0.365118	0.136281	0.00738088	0.280473	LLS	586	-0.459982	0.267085	0.0850281	1	RS	589	-0.32937	0.130673	0.0117164	0.445222	NTR	900	-1.11122	0.298825	0.000200299	0.00761135	meta	2802	-0.472365	0.129225	0.000256816	0.00975902	0.00325533
MN2	cg26690915	6	30421218	ENSG00000204590	6	30509154	30524951	GNL1	LL	727	0.103616	0.121982	0.395638	1	LLS	586	0.0449569	0.221685	0.839294	1	RS	589	0.174169	0.127571	0.172169	1	NTR	900	-0.312814	0.3125	0.316824	1	meta	2802	0.0965597	0.0792534	0.223085	1	0.437826
MN2	cg26690915	6	30421218	ENSG00000204576	6	30524663	30531500	PRR3	LL	727	-0.195907	0.129554	0.130491	1	LLS	586	-0.116531	0.182069	0.52215	1	RS	589	0.0826736	0.124914	0.508072	1	NTR	900	-0.434842	0.266193	0.102352	1	meta	2802	-0.10982	0.0962299	0.253775	1	0.437826
MN2	cg26690915	6	30421218	ENSG00000204574	6	30539153	30564956	ABCF1	LL	727	0.0267912	0.137649	0.84568	1	LLS	586	-0.145416	0.222039	0.512524	1	RS	589	-0.0749476	0.120465	0.533843	1	NTR	900	-0.243205	0.249096	0.328891	1	meta	2802	-0.0671763	0.0795339	0.39832	1	0.540143
MN2	cg26690915	6	30421218	ENSG00000204569	6	30568177	30586389	PPP1R10	LL	727	0.0586639	0.114257	0.607644	1	LLS	586	-0.174193	0.24446	0.476116	1	RS	589	-0.052234	0.122217	0.669098	1	NTR	900	-0.799271	0.242234	0.000968315	0.036796	meta	2802	-0.198789	0.176375	0.259709	1	0.437826
MN2	cg26690915	6	30421218	ENSG00000204568	6	30585486	30594172	MRPS18B	LL	727	-0.168427	0.121643	0.166176	1	LLS	586	-0.197598	0.221818	0.373031	1	RS	589	-0.0440724	0.120435	0.714408	1	NTR	900	-0.206351	0.24707	0.403608	1	meta	2802	-0.125944	0.0759781	0.0973907	1	0.309846
MN2	cg26690915	6	30421218	ENSG00000137343	6	30594619	30614600	ATAT1	LL	727	0.0742877	0.184802	0.687695	1	LLS	586	0.102104	0.250075	0.683057	1	RS	589	0.00851188	0.183258	0.962954	1	NTR	900	-0.380914	0.34841	0.274265	1	meta	2802	0.0110873	0.109576	0.919404	1	0.919
MN2	cg26690915	6	30421218	ENSG00000204564	6	30614816	30620987	C6orf136	LL	727	-0.0399573	0.148822	0.788321	1	LLS	586	0.00835017	0.215617	0.969108	1	RS	589	-0.135108	0.158999	0.395469	1	NTR	900	-0.700457	0.332877	0.0353566	1	meta	2802	-0.115326	0.093154	0.21571	1	0.437826
MN2	cg26690915	6	30421218	ENSG00000204560	6	30620896	30640814	DHX16	LL	727	0.0253372	0.0981641	0.796322	1	LLS	586	-0.00221594	0.158972	0.988879	1	RS	589	-0.00139704	0.0871325	0.987208	1	NTR	900	-0.344949	0.188085	0.066654	1	meta	2802	-0.0243739	0.0574178	0.6712	1	0.772667
MN2	cg26690915	6	30421218	ENSG00000146112	6	30644166	30655672	PPP1R18	LL	727	-0.269674	0.145416	0.0636681	1	LLS	586	-0.31979	0.290646	0.271213	1	RS	589	-0.0428534	0.138352	0.756758	1	NTR	900	-1.50769	0.401539	0.000173486	0.00659245	meta	2802	-0.450048	0.278581	0.106202	1	0.309846
MN2	cg26690915	6	30421218	ENSG00000137404	6	30655824	30659197	NRM	LL	727	-0.211915	0.179976	0.239012	1	LLS	586	-0.0487708	0.30435	0.872687	1	RS	589	0.0843646	0.160423	0.598965	1	NTR	900	-1.53402	0.565279	0.00665271	0.252803	meta	2802	-0.199397	0.197634	0.313011	1	0.47576
MN2	cg26690915	6	30421218	ENSG00000137337	6	30667584	30685666	MDC1	LL	727	0.471068	0.146395	0.0012918	0.0490882	LLS	586	0.141674	0.27878	0.611317	1	RS	589	-0.0779861	0.149923	0.602941	1	NTR	900	0.546472	0.31961	0.0873012	1	meta	2802	0.243907	0.161357	0.130636	1	0.355571
MN2	cg26690915	6	30421218	ENSG00000196230	6	30687978	30693203	TUBB	LL	727	0.0679892	0.126682	0.59148	1	LLS	586	0.051655	0.209153	0.804929	1	RS	589	-0.00813519	0.122682	0.94713	1	NTR	900	-0.618212	0.316642	0.0508907	1	meta	2802	-0.00798594	0.0786785	0.919153	1	0.919
MN2	cg26690915	6	30421218	ENSG00000137312	6	30695486	30710510	FLOT1	LL	727	-0.766597	0.250947	0.00225199	0.0855757	LLS	586	-0.641438	0.427747	0.133725	1	RS	589	-0.458162	0.226186	0.0428056	1	NTR	900	-2.37615	0.501778	2.18562e-06	8.30536e-05	meta	2802	-0.985191	0.394662	0.0125501	0.476904	0.0798
MN2	cg26690915	6	30421218	ENSG00000201988	6	30704081	30704191		LL	727	-0.095044	0.928909	0.918504	1	LLS	586	-2.7904	1.22379	0.0225995	0.858781	RS	589	1.30878	1.03156	0.204534	1	NTR	900	1.6228	1.92574	0.399402	1	meta	2802	-0.101992	0.972076	0.916438	1	0.919
MN2	cg26690915	6	30421218	ENSG00000137331	6	30710976	30712331	IER3	LL	727	-1.40053	0.38149	0.000241415	0.00917376	LLS	586	-0.297334	0.54633	0.586277	1	RS	589	-0.86885	0.365397	0.0174152	0.661778	NTR	900	-2.89318	0.563869	2.88294e-07	1.09552e-05	meta	2802	-1.34119	0.518749	0.00972568	0.369576	0.073948
MN2	cg26690915	6	30421218	ENSG00000214894	6	30766431	30798436	LINC00243	LL	727	-1.03209	0.524656	0.0491638	1	LLS	586	-1.82098	0.677444	0.00718784	0.273138	RS	589	-1.17054	0.519294	0.0241899	0.919217	NTR	900	-1.74702	0.707466	0.0135338	0.514283	meta	2802	-1.34992	0.294652	4.61874e-06	0.000175512	8.778e-05
MN2	cg26690915	6	30421218	ENSG00000204580	6	30844198	30867933	DDR1	LL	727	-0.312932	0.319197	0.326902	1	LLS	586	-1.00964	0.457387	0.0272849	1	RS	589	0.0655798	0.364585	0.857251	1	NTR	900	-0.529327	0.419464	0.20698	1	meta	2802	-0.378278	0.19638	0.0540726	1	0.256975
MN2	cg26690915	6	30421218	ENSG00000137411	6	30876019	30894236	VARS2	LL	727	-0.151102	0.259373	0.560185	1	LLS	586	-0.308586	0.338894	0.362522	1	RS	589	-0.109686	0.250287	0.661212	1	NTR	900	-0.141081	0.414331	0.733477	1	meta	2802	-0.16547	0.148478	0.265092	1	0.437826
MN3	cg05221720	6	70991229	ENSG00000168216	6	70385694	70507003	LMBRD1	LL	727	-0.0508274	0.111707	0.649104	1	LLS	586	0.073561	0.184558	0.690204	1	RS	589	-0.0100883	0.10733	0.925115	1	NTR	900	-0.515106	0.383342	0.179037	0.895187	meta	2802	-0.0309941	0.0701821	0.658762	1	0.917
MN3	cg05221720	6	70991229	ENSG00000082293	6	70576463	70919679	COL19A1	LL	727	0.469259	0.411802	0.254484	1	LLS	586	-0.314935	0.596613	0.597589	1	RS	589	0.0240277	0.455432	0.957925	1	NTR	900	-0.395515	0.622069	0.524903	1	meta	2802	0.0605863	0.249132	0.807859	1	0.917
MN3	cg05221720	6	70991229	ENSG00000082269	6	71122644	71270877	FAM135A	LL	727	-0.13222	0.253672	0.602209	1	LLS	586	-0.565814	0.348513	0.10448	0.522402	RS	589	-0.263229	0.20466	0.198381	0.991904	NTR	900	-0.231347	0.706335	0.743265	1	meta	2802	-0.271112	0.141916	0.0560854	0.280427	0.2805
MN3	cg05221720	6	70991229	ENSG00000154079	6	71276620	71299272	C6orf57	LL	727	-0.126445	0.187542	0.50017	1	LLS	586	0.0641096	0.256256	0.80245	1	RS	589	-0.0547932	0.198224	0.782225	1	NTR	900	-0.208535	0.360346	0.562786	1	meta	2802	-0.0731563	0.114101	0.521421	1	0.917
MN3	cg05221720	6	70991229	ENSG00000112305	6	71377479	71571718	SMAP1	LL	727	0.126247	0.152146	0.406669	1	LLS	586	0.00210274	0.231979	0.992768	1	RS	589	-0.0407309	0.161262	0.800596	1	NTR	900	-0.269178	0.308328	0.382649	1	meta	2802	0.00988775	0.0950211	0.917123	1	0.917
MN3	cg09961397	6	70991205	ENSG00000168216	6	70385694	70507003	LMBRD1	LL	727	-0.0378471	0.120754	0.753959	1	LLS	586	0.252892	0.196336	0.197726	0.988632	RS	589	0.107912	0.116274	0.353365	1	NTR	900	-0.475217	0.435374	0.275047	1	meta	2802	0.0543247	0.0758632	0.473937	1	0.668
MN3	cg09961397	6	70991205	ENSG00000082293	6	70576463	70919679	COL19A1	LL	727	0.106872	0.443248	0.809469	1	LLS	586	0.411463	0.642192	0.521707	1	RS	589	0.160184	0.4955	0.746485	1	NTR	900	-0.305858	0.705702	0.664717	1	meta	2802	0.11621	0.271207	0.668294	1	0.668
MN3	cg09961397	6	70991205	ENSG00000082269	6	71122644	71270877	FAM135A	LL	727	-0.194714	0.272092	0.474226	1	LLS	586	-0.29709	0.378486	0.432487	1	RS	589	0.100975	0.221104	0.647898	1	NTR	900	-0.230545	0.800172	0.773255	1	meta	2802	-0.070546	0.153384	0.645565	1	0.668
MN3	cg09961397	6	70991205	ENSG00000154079	6	71276620	71299272	C6orf57	LL	727	-0.242881	0.202046	0.229323	1	LLS	586	-0.368344	0.272374	0.176264	0.881318	RS	589	0.00273161	0.216358	0.989927	1	NTR	900	-0.202632	0.407375	0.618902	1	meta	2802	-0.184771	0.123689	0.135219	0.676094	0.668
MN3	cg09961397	6	70991205	ENSG00000112305	6	71377479	71571718	SMAP1	LL	727	0.0334779	0.163713	0.83797	1	LLS	586	-0.0935599	0.249578	0.707755	1	RS	589	-0.203041	0.174039	0.243354	1	NTR	900	-0.289525	0.34734	0.404534	1	meta	2802	-0.0988305	0.102777	0.336252	1	0.668
MN3	cg15922705	6	70991156	ENSG00000168216	6	70385694	70507003	LMBRD1	LL	727	0.0439336	0.0975339	0.65239	1	LLS	586	0.227601	0.156442	0.14571	0.728549	RS	589	0.0100334	0.0917069	0.91288	1	NTR	900	-0.356648	0.343244	0.29878	1	meta	2802	0.044203	0.0604824	0.464876	1	0.947
MN3	cg15922705	6	70991156	ENSG00000082293	6	70576463	70919679	COL19A1	LL	727	-0.0145985	0.361372	0.967776	1	LLS	586	0.06417	0.512095	0.900279	1	RS	589	0.378023	0.391861	0.334701	1	NTR	900	-0.365167	0.556918	0.512022	1	meta	2802	0.0668337	0.217148	0.758251	1	0.947
MN3	cg15922705	6	70991156	ENSG00000082269	6	71122644	71270877	FAM135A	LL	727	-0.339639	0.219826	0.122338	0.61169	LLS	586	-0.281943	0.30328	0.352555	1	RS	589	-0.0373458	0.174422	0.83046	1	NTR	900	-0.276009	0.631457	0.66204	1	meta	2802	-0.179457	0.122221	0.142023	0.710115	0.71
MN3	cg15922705	6	70991156	ENSG00000154079	6	71276620	71299272	C6orf57	LL	727	0.021703	0.163859	0.894629	1	LLS	586	-0.0573739	0.219684	0.793964	1	RS	589	0.0104251	0.170003	0.951102	1	NTR	900	-0.0680637	0.321925	0.832554	1	meta	2802	-0.00661898	0.0989106	0.946646	1	0.947
MN3	cg15922705	6	70991156	ENSG00000112305	6	71377479	71571718	SMAP1	LL	727	0.0223893	0.133118	0.866433	1	LLS	586	-0.0521425	0.199065	0.79337	1	RS	589	0.00264011	0.137901	0.984725	1	NTR	900	-0.203382	0.27484	0.4593	1	meta	2802	-0.0176688	0.082341	0.830094	1	0.947
MN3	cg23971868	6	70991283	ENSG00000168216	6	70385694	70507003	LMBRD1	LL	727	0.202401	0.152409	0.184174	0.920868	LLS	586	0.303524	0.254774	0.233519	1	RS	589	0.0826	0.152007	0.586856	1	NTR	900	-1.05571	0.56887	0.0634821	0.317411	meta	2802	0.130712	0.0976766	0.180828	0.904139	0.4525
MN3	cg23971868	6	70991283	ENSG00000082293	6	70576463	70919679	COL19A1	LL	727	0.355852	0.563807	0.527936	1	LLS	586	0.238723	0.831905	0.774144	1	RS	589	0.106078	0.644957	0.869359	1	NTR	900	-1.24977	0.916621	0.172738	0.863691	meta	2802	0.0283363	0.349534	0.935387	1	0.935
MN3	cg23971868	6	70991283	ENSG00000082269	6	71122644	71270877	FAM135A	LL	727	-0.199825	0.348553	0.566443	1	LLS	586	-0.182566	0.493042	0.71117	1	RS	589	0.169825	0.287845	0.555199	1	NTR	900	-0.800473	1.04729	0.44467	1	meta	2802	-0.042485	0.198709	0.830699	1	0.935
MN3	cg23971868	6	70991283	ENSG00000154079	6	71276620	71299272	C6orf57	LL	727	-0.168007	0.257011	0.513308	1	LLS	586	0.0985156	0.357335	0.782782	1	RS	589	0.0876026	0.282931	0.756846	1	NTR	900	-0.086653	0.533237	0.870909	1	meta	2802	-0.0252007	0.16017	0.874979	1	0.935
MN3	cg23971868	6	70991283	ENSG00000112305	6	71377479	71571718	SMAP1	LL	727	-0.209979	0.207987	0.312699	1	LLS	586	-0.440146	0.321034	0.170367	0.851835	RS	589	0.0530902	0.228381	0.816178	1	NTR	900	-0.645335	0.454264	0.155429	0.777143	meta	2802	-0.197651	0.132642	0.136195	0.680977	0.4525
MN4	cg00469015	15	69744684	ENSG00000212766	15	69365266	69388160	LINC00277	LL	727	-1.57802	0.676441	0.0196573	0.137601	LLS	586	-1.7528	0.755043	0.020262	0.141834	RS	589	0.031734	0.651159	0.961131	1	NTR	900	0.675981	0.80745	0.402491	1	meta	2802	-0.673536	0.58287	0.247865	1	0.821333
MN4	cg00469015	15	69744684	ENSG00000138604	15	69452923	69564556	GLCE	LL	727	0.0832072	0.103657	0.422137	1	LLS	586	0.041872	0.132224	0.75149	1	RS	589	-0.0768259	0.0916835	0.402061	1	NTR	900	0.213326	0.246886	0.387552	1	meta	2802	0.0157518	0.0591687	0.790071	1	0.971
MN4	cg00469015	15	69744684	ENSG00000137819	15	69591286	69700119	PAQR5	LL	727	-0.0740046	0.578648	0.898234	1	LLS	586	-0.828053	0.713952	0.246123	1	RS	589	-0.14049	0.541073	0.795133	1	NTR	900	0.109302	0.808979	0.892524	1	meta	2802	-0.218192	0.317947	0.492554	1	0.86275
MN4	cg00469015	15	69744684	ENSG00000137807	15	69706585	69740764	KIF23	LL	727	0.00895289	0.200502	0.964384	1	LLS	586	-0.125967	0.26474	0.634206	1	RS	589	-0.143425	0.19988	0.473033	1	NTR	900	0.608872	0.354127	0.0855484	0.598839	meta	2802	-0.00428667	0.117731	0.970955	1	0.971
MN4	cg00469015	15	69744684	ENSG00000137818	15	69745123	69748255	RPLP1	LL	727	-0.202566	0.0843211	0.0162917	0.114042	LLS	586	-0.253105	0.181991	0.164299	1	RS	589	-0.306951	0.0818755	0.00017754	0.00124278	NTR	900	-0.607032	0.264101	0.0215341	0.150739	meta	2802	-0.271047	0.0546905	7.19558e-07	5.0369e-06	5.04e-06
MN4	cg00469015	15	69744684	ENSG00000259641	15	69884468	69988089		LL	727	-0.404545	0.290938	0.164381	1	LLS	586	0.184637	0.371953	0.619613	1	RS	589	-0.3681	0.34601	0.287401	1	NTR	900	0.309383	0.490466	0.528175	1	meta	2802	-0.165862	0.178028	0.351512	1	0.821333
MN4	cg00469015	15	69744684	ENSG00000259703	15	70127573	70135459	LINC00593	LL	727	-0.336059	0.292779	0.251041	1	LLS	586	0.346334	0.386266	0.369921	1	RS	589	-0.167701	0.307631	0.58566	1	NTR	900	0.734019	0.493143	0.136632	0.956427	meta	2802	0.0319504	0.216027	0.882421	1	0.971
MN4	cg04774597	15	69744390	ENSG00000212766	15	69365266	69388160	LINC00277	LL	727	-1.4625	0.671978	0.0295246	0.206672	LLS	586	-1.46351	0.787146	0.0629897	0.440928	RS	589	0.640066	0.648287	0.323486	1	NTR	900	0.429881	0.893895	0.630582	1	meta	2802	-0.476763	0.589837	0.41892	1	0.73325
MN4	cg04774597	15	69744390	ENSG00000138604	15	69452923	69564556	GLCE	LL	727	0.000314975	0.103852	0.99758	1	LLS	586	0.083696	0.136984	0.541206	1	RS	589	-0.0848294	0.0908827	0.350616	1	NTR	900	0.297809	0.273899	0.276906	1	meta	2802	-0.00645885	0.0597177	0.913872	1	0.914
MN4	cg04774597	15	69744390	ENSG00000137819	15	69591286	69700119	PAQR5	LL	727	0.339226	0.577324	0.556811	1	LLS	586	-1.20258	0.744893	0.106433	0.745028	RS	589	-0.30717	0.535268	0.566062	1	NTR	900	-0.875068	0.894515	0.327946	1	meta	2802	-0.352771	0.331173	0.286778	1	0.669667
MN4	cg04774597	15	69744390	ENSG00000137807	15	69706585	69740764	KIF23	LL	727	-0.0366464	0.201212	0.855482	1	LLS	586	-0.150028	0.275864	0.586545	1	RS	589	-0.1252	0.198383	0.527973	1	NTR	900	0.500058	0.392458	0.202603	1	meta	2802	-0.0403051	0.11975	0.736435	1	0.914
MN4	cg04774597	15	69744390	ENSG00000137818	15	69745123	69748255	RPLP1	LL	727	-0.156439	0.085102	0.0660249	0.462174	LLS	586	-0.327616	0.187327	0.0803091	0.562164	RS	589	-0.305061	0.0813003	0.000175239	0.00122667	NTR	900	-0.696711	0.292865	0.0173621	0.121535	meta	2802	-0.266379	0.0660695	5.53494e-05	0.000387446	0.0003871
MN4	cg04774597	15	69744390	ENSG00000259641	15	69884468	69988089		LL	727	-0.410555	0.290908	0.15816	1	LLS	586	0.0521754	0.387761	0.892963	1	RS	589	-0.51645	0.341751	0.13074	0.91518	NTR	900	0.505704	0.543129	0.351806	1	meta	2802	-0.237083	0.181312	0.191009	1	0.6685
MN4	cg04774597	15	69744390	ENSG00000259703	15	70127573	70135459	LINC00593	LL	727	-0.206837	0.294878	0.483032	1	LLS	586	-0.0157595	0.401713	0.968706	1	RS	589	-0.00010966	0.305638	0.999714	1	NTR	900	0.480724	0.54618	0.378774	1	meta	2802	-0.0272742	0.177459	0.877852	1	0.914
MN4	cg07513768	15	69744528	ENSG00000212766	15	69365266	69388160	LINC00277	LL	727	-2.04364	0.832187	0.0140591	0.0984139	LLS	586	-2.09229	0.944393	0.0267271	0.18709	RS	589	0.212783	0.801023	0.790517	1	NTR	900	0.730803	1.02473	0.475743	1	meta	2802	-0.821304	0.728641	0.25967	1	0.858667
MN4	cg07513768	15	69744528	ENSG00000138604	15	69452923	69564556	GLCE	LL	727	0.0238494	0.127761	0.851917	1	LLS	586	0.105257	0.164137	0.521342	1	RS	589	-0.086509	0.11407	0.44822	1	NTR	900	0.287115	0.313203	0.359298	1	meta	2802	0.00887952	0.0734364	0.903759	1	0.966
MN4	cg07513768	15	69744528	ENSG00000137819	15	69591286	69700119	PAQR5	LL	727	0.052643	0.708437	0.940765	1	LLS	586	-0.782939	0.893959	0.381133	1	RS	589	-0.305098	0.669391	0.648545	1	NTR	900	-0.0592692	1.02542	0.953908	1	meta	2802	-0.250844	0.394466	0.524837	1	0.91875
MN4	cg07513768	15	69744528	ENSG00000137807	15	69706585	69740764	KIF23	LL	727	-0.028071	0.247386	0.909658	1	LLS	586	0.0177104	0.330757	0.957298	1	RS	589	-0.00678143	0.247915	0.978177	1	NTR	900	0.682229	0.449472	0.129054	0.903376	meta	2802	0.0635934	0.146333	0.663867	1	0.9296
MN4	cg07513768	15	69744528	ENSG00000137818	15	69745123	69748255	RPLP1	LL	727	-0.220988	0.10375	0.0331712	0.232198	LLS	586	-0.383084	0.227223	0.0918079	0.642656	RS	589	-0.379584	0.101643	0.000188096	0.00131668	NTR	900	-0.791363	0.333875	0.0177765	0.124436	meta	2802	-0.330956	0.0703012	2.50547e-06	1.75383e-05	1.757e-05
MN4	cg07513768	15	69744528	ENSG00000259641	15	69884468	69988089		LL	727	-0.659115	0.360019	0.0671339	0.469937	LLS	586	0.345387	0.463169	0.455845	1	RS	589	-0.455305	0.429181	0.288749	1	NTR	900	0.226912	0.62211	0.715301	1	meta	2802	-0.232679	0.258686	0.368405	1	0.858667
MN4	cg07513768	15	69744528	ENSG00000259703	15	70127573	70135459	LINC00593	LL	727	-0.287133	0.360056	0.425179	1	LLS	586	0.276315	0.478746	0.563829	1	RS	589	-0.188986	0.380588	0.619498	1	NTR	900	0.977135	0.624027	0.117383	0.821682	meta	2802	0.00906412	0.215425	0.966438	1	0.966
MN4	cg10716823	15	69744850	ENSG00000212766	15	69365266	69388160	LINC00277	LL	727	-2.0522	1.00343	0.0408365	0.285855	LLS	586	-1.85703	1.0996	0.0912534	0.638774	RS	589	-0.275776	0.961761	0.774311	1	NTR	900	0.937224	1.19385	0.432429	1	meta	2802	-0.868231	0.666415	0.19263	1	0.667333
MN4	cg10716823	15	69744850	ENSG00000138604	15	69452923	69564556	GLCE	LL	727	0.173859	0.153758	0.258168	1	LLS	586	0.0361076	0.191701	0.850599	1	RS	589	-0.116091	0.135831	0.392732	1	NTR	900	0.399917	0.364701	0.272832	1	meta	2802	0.0445149	0.0953492	0.640598	1	0.8974
MN4	cg10716823	15	69744850	ENSG00000137819	15	69591286	69700119	PAQR5	LL	727	-0.0664926	0.859611	0.938344	1	LLS	586	-1.77892	1.043	0.0880843	0.61659	RS	589	0.088818	0.799436	0.911536	1	NTR	900	0.13946	1.19484	0.907083	1	meta	2802	-0.328052	0.469441	0.484669	1	0.84875
MN4	cg10716823	15	69744850	ENSG00000137807	15	69706585	69740764	KIF23	LL	727	0.14421	0.297242	0.627562	1	LLS	586	-0.244009	0.386396	0.527713	1	RS	589	-0.0771504	0.296163	0.794479	1	NTR	900	0.438707	0.523877	0.402354	1	meta	2802	0.0216816	0.173918	0.900788	1	0.901
MN4	cg10716823	15	69744850	ENSG00000137818	15	69745123	69748255	RPLP1	LL	727	-0.230634	0.125734	0.06661	0.46627	LLS	586	-0.281686	0.264088	0.286136	1	RS	589	-0.500518	0.119889	2.98171e-05	0.000208719	NTR	900	-1.16536	0.389464	0.0027696	0.0193872	meta	2802	-0.423727	0.124869	0.000690413	0.00483289	0.00483
MN4	cg10716823	15	69744850	ENSG00000259641	15	69884468	69988089		LL	727	-0.431225	0.431281	0.317374	1	LLS	586	0.204528	0.539531	0.704625	1	RS	589	-0.829158	0.511547	0.105043	0.7353	NTR	900	0.376997	0.72618	0.603656	1	meta	2802	-0.280084	0.262348	0.285698	1	0.667333
MN4	cg10716823	15	69744850	ENSG00000259703	15	70127573	70135459	LINC00593	LL	727	-0.159075	0.436021	0.715236	1	LLS	586	0.723078	0.561135	0.197537	1	RS	589	-0.366849	0.451857	0.416867	1	NTR	900	0.70833	0.729061	0.331267	1	meta	2802	0.0759879	0.26836	0.777057	1	0.901
MN4	cg11437810	15	69744829	ENSG00000212766	15	69365266	69388160	LINC00277	LL	727	-1.22573	0.678804	0.0709629	0.49674	LLS	586	-1.24148	0.703565	0.0776389	0.543472	RS	589	0.454415	0.618961	0.462852	1	NTR	900	0.580645	0.745959	0.43634	1	meta	2802	-0.354135	0.504244	0.482487	1	0.991
MN4	cg11437810	15	69744829	ENSG00000138604	15	69452923	69564556	GLCE	LL	727	0.115671	0.105002	0.270634	1	LLS	586	-0.00868893	0.122682	0.943537	1	RS	589	-0.116558	0.087277	0.181714	1	NTR	900	0.152375	0.2289	0.505614	1	meta	2802	0.000767508	0.0688536	0.991106	1	0.991
MN4	cg11437810	15	69744829	ENSG00000137819	15	69591286	69700119	PAQR5	LL	727	0.0494527	0.58473	0.9326	1	LLS	586	-0.538737	0.668547	0.42034	1	RS	589	0.0211049	0.516234	0.96739	1	NTR	900	0.0626022	0.747401	0.933247	1	meta	2802	-0.0812215	0.305642	0.790439	1	0.991
MN4	cg11437810	15	69744829	ENSG00000137807	15	69706585	69740764	KIF23	LL	727	0.0782599	0.202254	0.698802	1	LLS	586	-0.228246	0.247862	0.357124	1	RS	589	-0.0105226	0.190482	0.955946	1	NTR	900	0.254123	0.327149	0.437288	1	meta	2802	0.00363666	0.113499	0.974439	1	0.991
MN4	cg11437810	15	69744829	ENSG00000137818	15	69745123	69748255	RPLP1	LL	727	-0.128516	0.0858004	0.134173	0.939209	LLS	586	-0.17937	0.169581	0.290181	1	RS	589	-0.267969	0.0788763	0.000680456	0.0047632	NTR	900	-0.46704	0.244801	0.0564119	0.394883	meta	2802	-0.21443	0.0549583	9.55219e-05	0.000668653	0.0006685
MN4	cg11437810	15	69744829	ENSG00000259641	15	69884468	69988089		LL	727	-0.340543	0.294858	0.248115	1	LLS	586	0.0324796	0.348204	0.925683	1	RS	589	-0.599916	0.329492	0.0686478	0.480534	NTR	900	0.104127	0.452571	0.81803	1	meta	2802	-0.25608	0.171896	0.136292	0.954045	0.476
MN4	cg11437810	15	69744829	ENSG00000259703	15	70127573	70135459	LINC00593	LL	727	-0.186039	0.295525	0.529008	1	LLS	586	0.472096	0.360308	0.190109	1	RS	589	-0.214151	0.293345	0.465371	1	NTR	900	0.60112	0.456507	0.187912	1	meta	2802	0.0822965	0.201305	0.682675	1	0.991
MN4	cg26218577	15	69744466	ENSG00000212766	15	69365266	69388160	LINC00277	LL	727	-1.71055	0.674481	0.0112094	0.0784655	LLS	586	-2.00206	0.778274	0.0100986	0.0706903	RS	589	0.423192	0.674446	0.530354	1	NTR	900	0.869655	0.87461	0.32006	1	meta	2802	-0.631685	0.719523	0.379986	1	0.882
MN4	cg26218577	15	69744466	ENSG00000138604	15	69452923	69564556	GLCE	LL	727	0.00702532	0.104366	0.946332	1	LLS	586	0.105121	0.134178	0.433366	1	RS	589	-0.051798	0.0954336	0.587291	1	NTR	900	0.34604	0.267277	0.195428	1	meta	2802	0.0208059	0.0607331	0.731915	1	0.969
MN4	cg26218577	15	69744466	ENSG00000137819	15	69591286	69700119	PAQR5	LL	727	0.374309	0.57869	0.517748	1	LLS	586	-1.34671	0.731186	0.0655011	0.458507	RS	589	-0.188674	0.558483	0.735489	1	NTR	900	-0.0665968	0.8767	0.939448	1	meta	2802	-0.235347	0.352327	0.504148	1	0.882
MN4	cg26218577	15	69744466	ENSG00000137807	15	69706585	69740764	KIF23	LL	727	-0.0640451	0.202072	0.751288	1	LLS	586	0.0873593	0.272147	0.74821	1	RS	589	-0.179277	0.20672	0.385809	1	NTR	900	0.583128	0.383717	0.12859	0.900133	meta	2802	-0.00914133	0.121111	0.939834	1	0.969
MN4	cg26218577	15	69744466	ENSG00000137818	15	69745123	69748255	RPLP1	LL	727	-0.156011	0.0849542	0.0662965	0.464076	LLS	586	-0.303785	0.184267	0.0992273	0.694591	RS	589	-0.344874	0.0843956	4.38122e-05	0.000306686	NTR	900	-0.698672	0.286883	0.0148757	0.10413	meta	2802	-0.288	0.0773478	0.000196519	0.00137564	0.001379
MN4	cg26218577	15	69744466	ENSG00000259641	15	69884468	69988089		LL	727	-0.316301	0.292188	0.279019	1	LLS	586	0.155475	0.378865	0.681534	1	RS	589	-0.390671	0.358411	0.275709	1	NTR	900	0.394763	0.532323	0.458339	1	meta	2802	-0.142359	0.182594	0.435598	1	0.882
MN4	cg26218577	15	69744466	ENSG00000259703	15	70127573	70135459	LINC00593	LL	727	-0.149457	0.294651	0.611989	1	LLS	586	-0.192381	0.396491	0.627529	1	RS	589	0.0209054	0.318893	0.947731	1	NTR	900	0.716636	0.532932	0.178721	1	meta	2802	-0.00692695	0.178937	0.96912	1	0.969
MN4	cg26481829	15	69744762	ENSG00000212766	15	69365266	69388160	LINC00277	LL	727	-3.31966	3.08192	0.281418	1	LLS	586	-5.02099	3.27054	0.124731	0.873115	RS	589	3.9138	2.79275	0.16109	1	NTR	900	1.32749	3.24621	0.682587	1	meta	2802	-0.611581	2.10601	0.771512	1	0.804
MN4	cg26481829	15	69744762	ENSG00000138604	15	69452923	69564556	GLCE	LL	727	0.308948	0.475153	0.515558	1	LLS	586	-0.580013	0.569411	0.308383	1	RS	589	-0.428615	0.389808	0.271526	1	NTR	900	1.5271	0.991188	0.123397	0.863776	meta	2802	-0.0751962	0.30254	0.803709	1	0.804
MN4	cg26481829	15	69744762	ENSG00000137819	15	69591286	69700119	PAQR5	LL	727	-1.93554	2.65312	0.465675	1	LLS	586	-3.68608	3.11463	0.236622	1	RS	589	0.124329	2.29512	0.956799	1	NTR	900	1.47285	3.24464	0.649878	1	meta	2802	-0.927285	1.37364	0.499638	1	0.804
MN4	cg26481829	15	69744762	ENSG00000137807	15	69706585	69740764	KIF23	LL	727	-0.633525	0.916895	0.489599	1	LLS	586	-0.268074	1.14739	0.815265	1	RS	589	-0.495959	0.846013	0.55772	1	NTR	900	1.08014	1.42554	0.448627	1	meta	2802	-0.291432	0.510422	0.568024	1	0.804
MN4	cg26481829	15	69744762	ENSG00000137818	15	69745123	69748255	RPLP1	LL	727	-0.359252	0.388335	0.35491	1	LLS	586	-0.883615	0.783907	0.259661	1	RS	589	-1.06073	0.347038	0.00223927	0.0156749	NTR	900	-2.28164	1.06321	0.0318744	0.223121	meta	2802	-0.858483	0.283957	0.00250044	0.0175031	0.0175
MN4	cg26481829	15	69744762	ENSG00000259641	15	69884468	69988089		LL	727	-0.531962	1.32055	0.68707	1	LLS	586	-0.0444977	1.61125	0.977968	1	RS	589	-2.88025	1.4666	0.0495427	0.346799	NTR	900	0.756445	1.97735	0.70205	1	meta	2802	-0.874047	0.771675	0.257356	1	0.804
MN4	cg26481829	15	69744762	ENSG00000259703	15	70127573	70135459	LINC00593	LL	727	0.569031	1.33411	0.669725	1	LLS	586	3.18694	1.66908	0.05621	0.39347	RS	589	-1.87912	1.30512	0.149923	1	NTR	900	0.703519	1.99198	0.723957	1	meta	2802	0.480655	1.08439	0.657584	1	0.804
MN5	cg00647658	16	54227814	ENSG00000103494	16	53631595	53737850	RPGRIP1L	LL	727	0.425066	0.225776	0.0597424	0.238969	LLS	586	0.397244	0.300314	0.185915	0.743658	RS	589	0.123458	0.230641	0.592456	1	NTR	900	0.72876	0.448734	0.104368	0.417473	meta	2802	0.343001	0.135494	0.0113582	0.0454327	0.0228
MN5	cg00647658	16	54227814	ENSG00000140718	16	53737875	54155853	FTO	LL	727	0.229591	0.1126	0.0414505	0.165802	LLS	586	0.302369	0.238171	0.204247	0.816987	RS	589	0.245543	0.123651	0.0470584	0.188234	NTR	900	0.153341	0.306427	0.616782	1	meta	2802	0.238366	0.0761266	0.00174103	0.00696412	0.00696
MN5	cg00647658	16	54227814	ENSG00000260936	16	54073305	54074638	FTO-IT1	LL	727	-0.0709304	0.849084	0.933424	1	LLS	586	1.56605	0.996203	0.115946	0.463785	RS	589	0.969986	0.935621	0.299862	1	NTR	900	0.45361	1.04993	0.665712	1	meta	2802	0.674851	0.474354	0.15483	0.619322	0.155
MN5	cg00647658	16	54227814	ENSG00000177508	16	54317216	54320675	IRX3	LL	727	1.42344	0.88253	0.106765	0.427062	LLS	586	1.41195	1.06883	0.186495	0.745982	RS	589	0.550349	0.978484	0.573809	1	NTR	900	0.112937	1.12382	0.919952	1	meta	2802	0.932987	0.50028	0.062191	0.248764	0.0829333
MN5	cg05067427	16	54227914	ENSG00000103494	16	53631595	53737850	RPGRIP1L	LL	727	0.0476882	0.180492	0.791616	1	LLS	586	0.075252	0.239125	0.752991	1	RS	589	0.156505	0.170166	0.357719	1	NTR	900	0.150537	0.358281	0.674366	1	meta	2802	0.103386	0.105112	0.325322	1	0.325
MN5	cg05067427	16	54227914	ENSG00000140718	16	53737875	54155853	FTO	LL	727	0.0991703	0.0889472	0.264879	1	LLS	586	0.131151	0.18836	0.486254	1	RS	589	0.0557438	0.0927544	0.547851	1	NTR	900	-0.102651	0.24365	0.673533	1	meta	2802	0.0729384	0.0589604	0.216059	0.864236	0.289333
MN5	cg05067427	16	54227914	ENSG00000260936	16	54073305	54074638	FTO-IT1	LL	727	0.0106947	0.667393	0.987215	1	LLS	586	0.232845	0.788753	0.767836	1	RS	589	0.295099	0.698782	0.672803	1	NTR	900	1.62869	0.83425	0.0509045	0.203618	meta	2802	0.455591	0.369176	0.217174	0.868696	0.289333
MN5	cg05067427	16	54227914	ENSG00000177508	16	54317216	54320675	IRX3	LL	727	1.08666	0.694118	0.117458	0.469833	LLS	586	1.404	0.849595	0.0984221	0.393688	RS	589	0.945999	0.728441	0.19406	0.776238	NTR	900	1.85645	0.890776	0.0371527	0.148611	meta	2802	1.25995	0.389079	0.0012025	0.00481001	0.0048
MN5	cg27057022	16	54227790	ENSG00000103494	16	53631595	53737850	RPGRIP1L	LL	727	0.422587	0.364848	0.246761	0.987042	LLS	586	0.594545	0.479303	0.214814	0.859254	RS	589	0.100455	0.349868	0.774019	1	NTR	900	1.5004	0.715485	0.0359896	0.143958	meta	2802	0.432698	0.213258	0.0424597	0.169839	0.085
MN5	cg27057022	16	54227790	ENSG00000140718	16	53737875	54155853	FTO	LL	727	0.342286	0.181958	0.0599555	0.239822	LLS	586	0.64799	0.374497	0.0835777	0.334311	RS	589	0.256035	0.189818	0.177386	0.709542	NTR	900	0.615336	0.47878	0.198716	0.794866	meta	2802	0.356355	0.119995	0.00298047	0.0119219	0.01192
MN5	cg27057022	16	54227790	ENSG00000260936	16	54073305	54074638	FTO-IT1	LL	727	-0.392136	1.36547	0.773975	1	LLS	586	2.52683	1.5852	0.110933	0.443733	RS	589	1.44354	1.41925	0.3091	1	NTR	900	1.39366	1.65258	0.399048	1	meta	2802	1.12538	0.745998	0.131411	0.525645	0.131
MN5	cg27057022	16	54227790	ENSG00000177508	16	54317216	54320675	IRX3	LL	727	3.80188	1.42168	0.00749051	0.029962	LLS	586	1.55563	1.69471	0.358654	1	RS	589	0.716845	1.4838	0.629015	1	NTR	900	-0.319208	1.76932	0.856828	1	meta	2802	1.58405	0.921065	0.0854691	0.341876	0.114
MN6	cg03687532	16	54228358	ENSG00000103494	16	53631595	53737850	RPGRIP1L	LL	727	0.0435251	0.209978	0.835788	1	LLS	586	0.030676	0.284202	0.914045	1	RS	589	0.0917267	0.202007	0.649774	1	NTR	900	-0.212736	0.439001	0.627967	1	meta	2802	0.0387755	0.124269	0.755018	1	0.755
MN6	cg03687532	16	54228358	ENSG00000140718	16	53737875	54155853	FTO	LL	727	0.0306779	0.103305	0.766493	1	LLS	586	0.235567	0.225222	0.295593	1	RS	589	0.0768817	0.110429	0.486299	1	NTR	900	-0.183465	0.297947	0.53805	1	meta	2802	0.0568808	0.0695574	0.413498	1	0.550667
MN6	cg03687532	16	54228358	ENSG00000260936	16	54073305	54074638	FTO-IT1	LL	727	0.037086	0.776424	0.961903	1	LLS	586	0.0011178	0.948066	0.999059	1	RS	589	0.16406	0.822095	0.841822	1	NTR	900	1.7844	1.02246	0.0809503	0.323801	meta	2802	0.386432	0.43821	0.377863	1	0.550667
MN6	cg03687532	16	54228358	ENSG00000177508	16	54317216	54320675	IRX3	LL	727	1.38464	0.805637	0.08567	0.34268	LLS	586	2.19851	1.00794	0.0291692	0.116677	RS	589	0.55232	0.858405	0.519948	1	NTR	900	1.00057	1.09135	0.35924	1	meta	2802	1.24679	0.460203	0.00674444	0.0269777	0.02696
MN6	cg05332854	16	54228582	ENSG00000103494	16	53631595	53737850	RPGRIP1L	LL	727	0.000713332	0.256891	0.997784	1	LLS	586	0.311077	0.333177	0.350475	1	RS	589	0.279078	0.230244	0.225476	0.901905	NTR	900	-0.804417	0.533289	0.13145	0.525801	meta	2802	0.112779	0.146586	0.441675	1	0.589333
MN6	cg05332854	16	54228582	ENSG00000140718	16	53737875	54155853	FTO	LL	727	0.032179	0.126571	0.799312	1	LLS	586	0.324943	0.260533	0.212316	0.849263	RS	589	0.186521	0.124955	0.135513	0.542053	NTR	900	-0.772674	0.363633	0.0335975	0.13439	meta	2802	0.0521921	0.134245	0.697438	1	0.697
MN6	cg05332854	16	54228582	ENSG00000260936	16	54073305	54074638	FTO-IT1	LL	727	-0.300402	0.94873	0.75152	1	LLS	586	0.670754	1.09512	0.54021	1	RS	589	0.994106	0.947387	0.294034	1	NTR	900	0.584297	1.24844	0.63977	1	meta	2802	0.461554	0.519834	0.374601	1	0.589333
MN6	cg05332854	16	54228582	ENSG00000177508	16	54317216	54320675	IRX3	LL	727	2.17812	0.98925	0.0276803	0.110721	LLS	586	0.705302	1.18552	0.551891	1	RS	589	0.12547	0.981892	0.89832	1	NTR	900	0.678627	1.33339	0.610788	1	meta	2802	0.9719	0.547747	0.0760037	0.304015	0.304
MN6	cg07506749	16	54228447	ENSG00000103494	16	53631595	53737850	RPGRIP1L	LL	727	-0.0188347	0.277243	0.945837	1	LLS	586	0.341516	0.378878	0.367382	1	RS	589	0.160894	0.271993	0.554161	1	NTR	900	-0.410739	0.589519	0.485968	1	meta	2802	0.0859757	0.165815	0.604106	1	0.805333
MN6	cg07506749	16	54228447	ENSG00000140718	16	53737875	54155853	FTO	LL	727	0.0258214	0.136301	0.849745	1	LLS	586	0.561252	0.297847	0.0595157	0.238063	RS	589	0.145455	0.147613	0.324437	1	NTR	900	-0.484105	0.402685	0.229289	0.917155	meta	2802	0.0973626	0.0924006	0.29202	1	0.584
MN6	cg07506749	16	54228447	ENSG00000260936	16	54073305	54074638	FTO-IT1	LL	727	-0.118767	1.02287	0.907564	1	LLS	586	-0.0726217	1.26115	0.95408	1	RS	589	0.0200338	1.1082	0.985577	1	NTR	900	0.860606	1.37663	0.531871	1	meta	2802	0.106359	0.584561	0.855624	1	0.856
MN6	cg07506749	16	54228447	ENSG00000177508	16	54317216	54320675	IRX3	LL	727	1.51983	1.06543	0.153727	0.614906	LLS	586	3.26127	1.3469	0.0154641	0.0618562	RS	589	0.285205	1.16052	0.805871	1	NTR	900	0.963507	1.47199	0.512751	1	meta	2802	1.43883	0.615902	0.0194841	0.0779364	0.078
MN6	cg27520536	16	54228323	ENSG00000103494	16	53631595	53737850	RPGRIP1L	LL	727	0.30123	0.343933	0.381117	1	LLS	586	0.410117	0.505024	0.416749	1	RS	589	-0.205774	0.347188	0.553391	1	NTR	900	-0.726519	0.715957	0.310224	1	meta	2802	0.0455353	0.210254	0.828541	1	0.917
MN6	cg27520536	16	54228323	ENSG00000140718	16	53737875	54155853	FTO	LL	727	0.0110541	0.170924	0.948435	1	LLS	586	0.320818	0.398925	0.421278	1	RS	589	0.184861	0.188237	0.326068	1	NTR	900	-0.551564	0.487381	0.257765	1	meta	2802	0.072512	0.117098	0.535759	1	0.917
MN6	cg27520536	16	54228323	ENSG00000260936	16	54073305	54074638	FTO-IT1	LL	727	-1.49203	1.28939	0.247208	0.988831	LLS	586	-0.0074809	1.68568	0.996459	1	RS	589	1.19686	1.40838	0.395431	1	NTR	900	0.436674	1.6715	0.793902	1	meta	2802	-0.0773295	0.74217	0.917016	1	0.917
MN6	cg27520536	16	54228323	ENSG00000177508	16	54317216	54320675	IRX3	LL	727	2.36613	1.33649	0.0766606	0.306642	LLS	586	3.549	1.7879	0.0471431	0.188572	RS	589	1.10589	1.47677	0.453944	1	NTR	900	1.90521	1.78688	0.286323	1	meta	2802	2.15196	0.779821	0.00578808	0.0231523	0.02316
MN7	cg06809326	17	20799526	ENSG00000189423	17	20318860	20334321	USP32P3	LL	727	-0.237404	0.370493	0.521667	1	LLS	586	0.379857	0.486424	0.434851	1	RS	589	-0.746819	0.35208	0.0339079	0.508618	NTR	900	-0.31191	0.786344	0.69162	1	meta	2802	-0.286626	0.260612	0.271411	1	0.69
MN7	cg06809326	17	20799526	ENSG00000170298	17	20352708	20370852	LGALS9B	LL	727	0.492805	0.394757	0.211893	1	LLS	586	0.0616482	0.496303	0.901145	1	RS	589	1.44744	0.432958	0.000828355	0.0124253	NTR	900	0.763233	0.47962	0.111536	1	meta	2802	0.709115	0.286668	0.0133741	0.200612	0.067
MN7	cg06809326	17	20799526	ENSG00000231645	17	20415873	20420792		LL	727	-0.0197891	0.721955	0.978132	1	LLS	586	-0.770822	0.815588	0.344602	1	RS	589	0.43083	0.73414	0.557304	1	NTR	900	0.223074	0.610641	0.714879	1	meta	2802	0.0252334	0.354459	0.943248	1	0.969
MN7	cg06809326	17	20799526	ENSG00000226521	17	20619794	20640440		LL	727	0.935864	0.444951	0.0354396	0.531594	LLS	586	0.376664	0.283577	0.184092	1	RS	589	-0.666488	0.53937	0.216578	1	NTR	900	-1.15416e-05	5.63155e-06	0.0404178	0.606266	meta	2802	0.168936	0.228779	0.460257	1	0.69
MN7	cg06809326	17	20799526	ENSG00000213671	17	20678955	20680218	OLA1P2	LL	727	0.0830972	0.627822	0.894701	1	LLS	586	0.108108	0.746597	0.884868	1	RS	589	0.736766	0.701441	0.293552	1	NTR	900	-0.435247	0.719911	0.545455	1	meta	2802	0.128108	0.347252	0.712188	1	0.821538
MN7	cg06809326	17	20799526	ENSG00000226981	17	20717933	20747570	ABHD17AP6	LL	727	-1.0507	0.417712	0.0118906	0.178359	LLS	586	-0.932973	0.494929	0.0594211	0.891316	RS	589	-1.1828	0.492402	0.016301	0.244515	NTR	900	-1.67713	0.712402	0.0185627	0.278441	meta	2802	-1.13233	0.250719	6.2923e-06	9.43845e-05	9.435e-05
MN7	cg06809326	17	20799526	ENSG00000266369	17	20759259	20760630		LL	727	-0.163595	0.0185055	9.5408e-19	1.43112e-17	LLS	586	-3.14618	0.480457	5.81879e-11	8.72818e-10	RS	589	-0.00198117	0.000265212	8.01117e-14	1.20168e-12	NTR	900	-0.00128843	0.000136452	3.64554e-21	5.46831e-20	meta	2802	-0.769355	0.733161	0.294009	1	0.69
MN7	cg06809326	17	20799526	ENSG00000233098	17	20771746	20905589		LL	727	0.127294	0.3446	0.711832	1	LLS	586	0.0133583	0.499134	0.978649	1	RS	589	-0.195518	0.448418	0.662825	1	NTR	900	-2.25264	0.837035	0.00711916	0.106787	meta	2802	-0.325429	0.377691	0.388892	1	0.69
MN7	cg06809326	17	20799526	ENSG00000264660	17	20841851	20885670		LL	727	0.425342	0.507944	0.402379	1	LLS	586	-0.123721	0.604207	0.837755	1	RS	589	0.398758	0.41114	0.332104	1	NTR	900	0.000149435	0.000289019	0.605126	1	meta	2802	0.000149741	0.000289018	0.604386	1	0.755
MN7	cg06809326	17	20799526	ENSG00000124422	17	20902910	20947073	USP22	LL	727	0.0681758	0.0507026	0.178747	1	LLS	586	-0.0585109	0.101624	0.564777	1	RS	589	-0.0433325	0.0513275	0.398538	1	NTR	900	-0.190317	0.109597	0.0824724	1	meta	2802	-0.0290408	0.0493827	0.556481	1	0.755
MN7	cg06809326	17	20799526	ENSG00000109016	17	21026677	21096578	DHRS7B	LL	727	0.0804594	0.0688115	0.242294	1	LLS	586	0.165987	0.111364	0.136096	1	RS	589	0.0974925	0.0744497	0.190362	1	NTR	900	0.394731	0.144488	0.00629643	0.0944465	meta	2802	0.128577	0.0438549	0.00336922	0.0505383	0.025275
MN7	cg06809326	17	20799526	ENSG00000178307	17	21100593	21117937	TMEM11	LL	727	-0.0261271	0.0646627	0.686174	1	LLS	586	0.153723	0.103494	0.137457	1	RS	589	0.0876691	0.0659463	0.183715	1	NTR	900	0.507243	0.148074	0.000613418	0.00920127	meta	2802	0.150585	0.0999864	0.132052	1	0.495
MN7	cg06809326	17	20799526	ENSG00000235530	17	21117644	21133348		LL	727	-0.284547	0.272433	0.29627	1	LLS	586	0.144904	0.323109	0.653817	1	RS	589	0.192445	0.269939	0.475895	1	NTR	900	0.017607	0.620693	0.97737	1	meta	2802	0.00611824	0.159371	0.969377	1	0.969
MN7	cg06809326	17	20799526	ENSG00000154035	17	21142183	21156722	C17orf103	LL	727	-0.022025	0.103734	0.831856	1	LLS	586	-0.0318111	0.181127	0.860585	1	RS	589	-0.131379	0.113242	0.245984	1	NTR	900	-0.0144574	0.188975	0.939018	1	meta	2802	-0.0595753	0.0660251	0.36689	1	0.69
MN7	cg06809326	17	20799526	ENSG00000034152	17	21187984	21218552	MAP2K3	LL	727	0.0588534	0.0691532	0.394737	1	LLS	586	-0.00184191	0.133307	0.988976	1	RS	589	-0.000570386	0.0691526	0.993419	1	NTR	900	0.165432	0.17921	0.355945	1	meta	2802	0.0340859	0.0444715	0.443399	1	0.69
MN7	cg08288433	17	20799511	ENSG00000189423	17	20318860	20334321	USP32P3	LL	727	-0.28149	0.328694	0.391783	1	LLS	586	0.306718	0.449627	0.495137	1	RS	589	-0.641107	0.333897	0.0548488	0.822732	NTR	900	-0.562143	0.735099	0.44444	1	meta	2802	-0.311539	0.207414	0.133093	1	0.411
MN7	cg08288433	17	20799511	ENSG00000170298	17	20352708	20370852	LGALS9B	LL	727	0.511151	0.349062	0.143097	1	LLS	586	0.0218174	0.461481	0.962292	1	RS	589	1.20406	0.409362	0.00326818	0.0490226	NTR	900	0.408732	0.451986	0.365835	1	meta	2802	0.562054	0.233789	0.0162118	0.243177	0.081
MN7	cg08288433	17	20799511	ENSG00000231645	17	20415873	20420792		LL	727	0.0775871	0.639949	0.903501	1	LLS	586	-0.620521	0.754446	0.410801	1	RS	589	0.0296124	0.698026	0.966161	1	NTR	900	0.0129919	0.571542	0.981865	1	meta	2802	-0.0859273	0.327696	0.793154	1	0.877
MN7	cg08288433	17	20799511	ENSG00000226521	17	20619794	20640440		LL	727	0.815157	0.39362	0.0383659	0.575489	LLS	586	0.357581	0.227636	0.116218	1	RS	589	-0.641287	0.514365	0.212487	1	NTR	900	-8.71363e-06	5.02647e-06	0.0829985	1	meta	2802	0.16188	0.202189	0.423341	1	0.793125
MN7	cg08288433	17	20799511	ENSG00000213671	17	20678955	20680218	OLA1P2	LL	727	-0.0206053	0.556912	0.970486	1	LLS	586	0.000208422	0.693134	0.99976	1	RS	589	0.366336	0.663866	0.58107	1	NTR	900	-0.0937705	0.673103	0.889205	1	meta	2802	0.0570702	0.319734	0.858336	1	0.877
MN7	cg08288433	17	20799511	ENSG00000226981	17	20717933	20747570	ABHD17AP6	LL	727	-0.855298	0.37426	0.0222948	0.334422	LLS	586	-0.852355	0.45762	0.0625213	0.93782	RS	589	-1.22004	0.469406	0.00934624	0.140194	NTR	900	-1.26189	0.666345	0.0582592	0.873888	meta	2802	-0.992	0.231218	1.78407e-05	0.00026761	0.000267
MN7	cg08288433	17	20799511	ENSG00000266369	17	20759259	20760630		LL	727	-1.22741	0.130655	5.75915e-21	8.63873e-20	LLS	586	-2.91703	0.44967	8.75371e-11	1.31306e-09	RS	589	-0.00210409	0.000270349	7.09045e-15	1.06357e-13	NTR	900	-0.00135211	0.000147006	3.65769e-20	5.48653e-19	meta	2802	-0.98529	0.663365	0.137467	1	0.411
MN7	cg08288433	17	20799511	ENSG00000233098	17	20771746	20905589		LL	727	0.420061	0.303435	0.166251	1	LLS	586	-0.0654259	0.463154	0.887663	1	RS	589	-0.397575	0.430854	0.356132	1	NTR	900	-1.57674	0.788211	0.0454572	0.681858	meta	2802	-0.186298	0.336157	0.579443	1	0.804545
MN7	cg08288433	17	20799511	ENSG00000264660	17	20841851	20885670		LL	727	0.316198	0.448475	0.480778	1	LLS	586	-0.18994	0.562375	0.735554	1	RS	589	0.390959	0.398042	0.325999	1	NTR	900	0.000272172	0.000297594	0.360415	1	meta	2802	0.000272476	0.000297594	0.359878	1	0.771429
MN7	cg08288433	17	20799511	ENSG00000124422	17	20902910	20947073	USP22	LL	727	0.0605662	0.0453256	0.181468	1	LLS	586	-0.038462	0.0947343	0.684743	1	RS	589	-0.0199162	0.0488368	0.683413	1	NTR	900	-0.0848067	0.102075	0.406071	1	meta	2802	0.00508519	0.0329761	0.877445	1	0.877
MN7	cg08288433	17	20799511	ENSG00000109016	17	21026677	21096578	DHRS7B	LL	727	0.0508375	0.0605342	0.401012	1	LLS	586	0.160318	0.103726	0.122201	1	RS	589	0.100887	0.0709928	0.15529	1	NTR	900	0.219107	0.136078	0.107363	1	meta	2802	0.0980564	0.0402175	0.0147624	0.221436	0.081
MN7	cg08288433	17	20799511	ENSG00000178307	17	21100593	21117937	TMEM11	LL	727	-0.0431999	0.0573066	0.450946	1	LLS	586	0.14286	0.0962723	0.137832	1	RS	589	0.0660492	0.0627574	0.292592	1	NTR	900	0.360252	0.139521	0.00982131	0.14732	meta	2802	0.0963004	0.0722856	0.182787	1	0.4575
MN7	cg08288433	17	20799511	ENSG00000235530	17	21117644	21133348		LL	727	-0.253593	0.24273	0.296137	1	LLS	586	0.224287	0.29891	0.453044	1	RS	589	0.237159	0.257828	0.357661	1	NTR	900	0.602184	0.584909	0.303229	1	meta	2802	0.0895064	0.165977	0.589701	1	0.804545
MN7	cg08288433	17	20799511	ENSG00000154035	17	21142183	21156722	C17orf103	LL	727	0.0503968	0.0923267	0.585167	1	LLS	586	0.0234875	0.167928	0.888766	1	RS	589	-0.101966	0.108074	0.345438	1	NTR	900	-0.0836789	0.177148	0.636665	1	meta	2802	-0.0172107	0.0608292	0.777227	1	0.877
MN7	cg08288433	17	20799511	ENSG00000034152	17	21187984	21218552	MAP2K3	LL	727	0.0598099	0.0611958	0.328394	1	LLS	586	0.0552784	0.123035	0.653222	1	RS	589	-0.0188537	0.0657362	0.774259	1	NTR	900	0.0394824	0.168579	0.814824	1	meta	2802	0.0277625	0.0408353	0.49659	1	0.804545
MN7	cg14560110	17	20799470	ENSG00000189423	17	20318860	20334321	USP32P3	LL	727	-0.227042	0.281292	0.419586	1	LLS	586	0.187145	0.358452	0.601606	1	RS	589	-0.587934	0.257169	0.0222437	0.333656	NTR	900	-0.21737	0.611703	0.722325	1	meta	2802	-0.267579	0.185885	0.150013	1	0.402857
MN7	cg14560110	17	20799470	ENSG00000170298	17	20352708	20370852	LGALS9B	LL	727	0.406272	0.297851	0.172564	1	LLS	586	0.380501	0.365518	0.297879	1	RS	589	0.997186	0.320587	0.00186769	0.0280154	NTR	900	0.363991	0.374881	0.331572	1	meta	2802	0.553897	0.167595	0.000949841	0.0142476	0.007125
MN7	cg14560110	17	20799470	ENSG00000231645	17	20415873	20420792		LL	727	0.523802	0.544851	0.336368	1	LLS	586	0.0887949	0.599525	0.882257	1	RS	589	0.326048	0.537288	0.543957	1	NTR	900	0.437084	0.476701	0.359198	1	meta	2802	0.361344	0.267115	0.17613	1	0.402857
MN7	cg14560110	17	20799470	ENSG00000226521	17	20619794	20640440		LL	727	0.601532	0.334118	0.0718038	1	LLS	586	0.305816	0.208737	0.1429	1	RS	589	-0.507539	0.399828	0.204301	1	NTR	900	-8.15036e-06	4.02644e-06	0.0429484	0.644227	meta	2802	0.108075	0.150684	0.473234	1	0.662727
MN7	cg14560110	17	20799470	ENSG00000213671	17	20678955	20680218	OLA1P2	LL	727	-0.0241503	0.475484	0.959492	1	LLS	586	-0.138969	0.548167	0.799869	1	RS	589	0.430525	0.515076	0.403241	1	NTR	900	0.125903	0.559841	0.822064	1	meta	2802	0.0989179	0.260724	0.704393	1	0.88
MN7	cg14560110	17	20799470	ENSG00000226981	17	20717933	20747570	ABHD17AP6	LL	727	-0.892477	0.317389	0.0049245	0.0738675	LLS	586	-0.782565	0.35648	0.0281451	0.422177	RS	589	-1.20256	0.363027	0.000924386	0.0138658	NTR	900	-1.17774	0.553877	0.0334743	0.502115	meta	2802	-0.976886	0.186847	1.71098e-07	2.56647e-06	2.565e-06
MN7	cg14560110	17	20799470	ENSG00000266369	17	20759259	20760630		LL	727	-0.012143	0.00170655	1.11501e-12	1.67252e-11	LLS	586	-1.69917	0.351708	1.35717e-06	2.03575e-05	RS	589	-0.000773637	0.000150206	2.59765e-07	3.89647e-06	NTR	900	-0.000749654	0.000126911	3.4853e-09	5.22795e-08	meta	2802	-0.367343	0.380609	0.334472	1	0.62625
MN7	cg14560110	17	20799470	ENSG00000233098	17	20771746	20905589		LL	727	0.278805	0.259332	0.282334	1	LLS	586	-0.157535	0.365864	0.666771	1	RS	589	-0.38082	0.331316	0.250384	1	NTR	900	-1.46134	0.654638	0.0255957	0.383935	meta	2802	-0.247706	0.281218	0.378408	1	0.63
MN7	cg14560110	17	20799470	ENSG00000264660	17	20841851	20885670		LL	727	0.144324	0.384533	0.70742	1	LLS	586	-0.0349174	0.443934	0.937307	1	RS	589	0.189111	0.307824	0.538987	1	NTR	900	0.000123798	0.000177958	0.48664	1	meta	2802	0.000123887	0.000177958	0.486329	1	0.662727
MN7	cg14560110	17	20799470	ENSG00000124422	17	20902910	20947073	USP22	LL	727	0.0647642	0.038522	0.0927193	1	LLS	586	-0.0199811	0.0749588	0.789807	1	RS	589	-0.0172013	0.037712	0.648302	1	NTR	900	-0.0993124	0.0850604	0.242988	1	meta	2802	0.00212299	0.0322536	0.94752	1	0.948
MN7	cg14560110	17	20799470	ENSG00000109016	17	21026677	21096578	DHRS7B	LL	727	0.0658054	0.0517209	0.203261	1	LLS	586	0.0859973	0.0813957	0.290724	1	RS	589	0.061836	0.0545075	0.256606	1	NTR	900	0.206283	0.113787	0.0698491	1	meta	2802	0.079189	0.0326411	0.0152642	0.228963	0.0765
MN7	cg14560110	17	20799470	ENSG00000178307	17	21100593	21117937	TMEM11	LL	727	-0.00528152	0.0488073	0.913828	1	LLS	586	0.0634323	0.0763343	0.405985	1	RS	589	0.0816371	0.0485351	0.0925643	1	NTR	900	0.303317	0.115844	0.00883602	0.13254	meta	2802	0.0752009	0.0452294	0.0963816	1	0.3615
MN7	cg14560110	17	20799470	ENSG00000235530	17	21117644	21133348		LL	727	-0.33406	0.204792	0.102845	1	LLS	586	0.153973	0.237525	0.516831	1	RS	589	0.144704	0.199136	0.467435	1	NTR	900	0.529015	0.485792	0.276165	1	meta	2802	0.0309987	0.15798	0.844438	1	0.919286
MN7	cg14560110	17	20799470	ENSG00000154035	17	21142183	21156722	C17orf103	LL	727	0.0192833	0.0786138	0.806231	1	LLS	586	0.0469607	0.132792	0.723609	1	RS	589	-0.0410905	0.0834604	0.622482	1	NTR	900	-0.0759487	0.147449	0.606495	1	meta	2802	-0.00884398	0.0495028	0.858208	1	0.919286
MN7	cg14560110	17	20799470	ENSG00000034152	17	21187984	21218552	MAP2K3	LL	727	0.0563511	0.0520733	0.279186	1	LLS	586	0.0130728	0.0973784	0.893207	1	RS	589	0.0450613	0.0519932	0.386119	1	NTR	900	0.0103018	0.140517	0.941557	1	meta	2802	0.0439769	0.03343	0.188344	1	0.402857
MN7	cg21980100	17	20799644	ENSG00000189423	17	20318860	20334321	USP32P3	LL	727	-0.296716	0.482199	0.538331	1	LLS	586	0.57659	0.563161	0.305909	1	RS	589	-0.757363	0.408915	0.0640072	0.960108	NTR	900	-0.067959	0.952263	0.943107	1	meta	2802	-0.232406	0.322986	0.471798	1	0.615
MN7	cg21980100	17	20799644	ENSG00000170298	17	20352708	20370852	LGALS9B	LL	727	0.547413	0.513187	0.28611	1	LLS	586	0.0956412	0.576446	0.868224	1	RS	589	1.54855	0.507574	0.00228172	0.0342258	NTR	900	0.864363	0.585109	0.139604	1	meta	2802	0.791571	0.313971	0.0116968	0.175452	0.0585
MN7	cg21980100	17	20799644	ENSG00000231645	17	20415873	20420792		LL	727	-0.00985723	0.93761	0.991612	1	LLS	586	-0.279688	0.948136	0.768004	1	RS	589	0.208224	0.851792	0.806879	1	NTR	900	0.996362	0.748192	0.182961	1	meta	2802	0.322194	0.429753	0.453424	1	0.615
MN7	cg21980100	17	20799644	ENSG00000226521	17	20619794	20640440		LL	727	0.837955	0.573487	0.143972	1	LLS	586	0.912382	0.39369	0.0204756	0.307134	RS	589	-0.944098	0.627561	0.132481	1	NTR	900	-1.21524e-05	6.90587e-06	0.0784552	1	meta	2802	0.231457	0.36119	0.521641	1	0.615
MN7	cg21980100	17	20799644	ENSG00000213671	17	20678955	20680218	OLA1P2	LL	727	0.714007	0.814126	0.380474	1	LLS	586	0.21021	0.866972	0.80842	1	RS	589	0.910606	0.819876	0.266713	1	NTR	900	1.08615	0.867419	0.21051	1	meta	2802	0.73466	0.420484	0.0806069	1	0.2418
MN7	cg21980100	17	20799644	ENSG00000226981	17	20717933	20747570	ABHD17AP6	LL	727	-1.45897	0.548315	0.00779503	0.116925	LLS	586	-1.15002	0.569456	0.0434345	0.651518	RS	589	-1.36529	0.571299	0.0168575	0.252863	NTR	900	-1.31988	0.864597	0.126863	1	meta	2802	-1.32709	0.304128	1.27945e-05	0.000191917	0.000192
MN7	cg21980100	17	20799644	ENSG00000266369	17	20759259	20760630		LL	727	-0.081304	0.0107373	3.67172e-14	5.50758e-13	LLS	586	-2.69796	0.565896	1.86446e-06	2.79669e-05	RS	589	-0.00131186	0.000240394	4.83878e-08	7.25817e-07	NTR	900	-0.000949672	0.000135665	2.55733e-12	3.83599e-11	meta	2802	-0.59493	0.596603	0.31867	1	0.598125
MN7	cg21980100	17	20799644	ENSG00000233098	17	20771746	20905589		LL	727	0.563996	0.445546	0.205565	1	LLS	586	-0.172773	0.581121	0.76623	1	RS	589	-0.424589	0.522447	0.416394	1	NTR	900	-2.10671	1.01201	0.0373689	0.560534	meta	2802	-0.259439	0.426073	0.542585	1	0.615
MN7	cg21980100	17	20799644	ENSG00000264660	17	20841851	20885670		LL	727	-0.0207279	0.662374	0.975036	1	LLS	586	0.117061	0.70055	0.867292	1	RS	589	0.118213	0.485025	0.807443	1	NTR	900	0.000324501	0.000284442	0.253939	1	meta	2802	0.000324557	0.000284442	0.253857	1	0.544286
MN7	cg21980100	17	20799644	ENSG00000124422	17	20902910	20947073	USP22	LL	727	0.0105319	0.0660521	0.873316	1	LLS	586	0.00515625	0.11905	0.965453	1	RS	589	-0.0297925	0.059673	0.617595	1	NTR	900	-0.15165	0.132663	0.252989	1	meta	2802	-0.0222862	0.0396086	0.573665	1	0.615
MN7	cg21980100	17	20799644	ENSG00000109016	17	21026677	21096578	DHRS7B	LL	727	0.115681	0.088644	0.191892	1	LLS	586	0.156336	0.12969	0.228028	1	RS	589	0.145149	0.0863314	0.0927038	1	NTR	900	0.244053	0.176368	0.16643	1	meta	2802	0.145417	0.0532218	0.00628979	0.0943469	0.047175
MN7	cg21980100	17	20799644	ENSG00000178307	17	21100593	21117937	TMEM11	LL	727	-0.0262493	0.083836	0.754203	1	LLS	586	0.161102	0.119875	0.178976	1	RS	589	0.140323	0.0761038	0.0652075	0.978113	NTR	900	0.388587	0.18044	0.0312751	0.469127	meta	2802	0.119924	0.067838	0.0770945	1	0.2418
MN7	cg21980100	17	20799644	ENSG00000235530	17	21117644	21133348		LL	727	-0.61983	0.355448	0.0811945	1	LLS	586	0.332364	0.375472	0.376055	1	RS	589	0.266451	0.314136	0.396326	1	NTR	900	0.449167	0.752339	0.550489	1	meta	2802	0.0449538	0.26604	0.865818	1	0.866
MN7	cg21980100	17	20799644	ENSG00000154035	17	21142183	21156722	C17orf103	LL	727	-0.0359075	0.134872	0.790059	1	LLS	586	0.142442	0.211109	0.499847	1	RS	589	-0.111467	0.130856	0.39431	1	NTR	900	-0.168648	0.229726	0.462871	1	meta	2802	-0.0548148	0.080384	0.495294	1	0.615
MN7	cg21980100	17	20799644	ENSG00000034152	17	21187984	21218552	MAP2K3	LL	727	0.158994	0.0900187	0.0773559	1	LLS	586	0.0162478	0.154066	0.91601	1	RS	589	0.068229	0.0816403	0.403308	1	NTR	900	-0.00796882	0.21909	0.970985	1	meta	2802	0.0902965	0.0545218	0.0976906	1	0.24425
MN7	cg22570042	17	20799532	ENSG00000189423	17	20318860	20334321	USP32P3	LL	727	-0.258684	0.324956	0.425997	1	LLS	586	0.368974	0.417898	0.377275	1	RS	589	-0.835399	0.296238	0.00480192	0.0720288	NTR	900	-0.798903	0.671021	0.233819	1	meta	2802	-0.36622	0.284233	0.197589	1	0.495
MN7	cg22570042	17	20799532	ENSG00000170298	17	20352708	20370852	LGALS9B	LL	727	0.292863	0.34363	0.394069	1	LLS	586	0.20904	0.431771	0.628283	1	RS	589	1.23729	0.367351	0.000756796	0.0113519	NTR	900	0.629466	0.410739	0.125394	1	meta	2802	0.603558	0.241841	0.0125716	0.188574	0.087
MN7	cg22570042	17	20799532	ENSG00000231645	17	20415873	20420792		LL	727	0.214796	0.631488	0.733749	1	LLS	586	-0.690766	0.706324	0.328087	1	RS	589	0.000381947	0.620488	0.999509	1	NTR	900	0.475873	0.524708	0.364445	1	meta	2802	0.0822478	0.305116	0.787497	1	0.973
MN7	cg22570042	17	20799532	ENSG00000226521	17	20619794	20640440		LL	727	0.853909	0.389654	0.0284188	0.426283	LLS	586	0.100761	0.15087	0.504218	1	RS	589	-0.477473	0.454815	0.293802	1	NTR	900	-9.07916e-06	4.63522e-06	0.0501439	0.752159	meta	2802	0.00767566	0.0319788	0.810312	1	0.973
MN7	cg22570042	17	20799532	ENSG00000213671	17	20678955	20680218	OLA1P2	LL	727	0.00268651	0.549524	0.996099	1	LLS	586	0.014823	0.647495	0.981736	1	RS	589	0.428604	0.59155	0.468732	1	NTR	900	-0.304274	0.613102	0.619693	1	meta	2802	0.0409824	0.298611	0.890838	1	0.973
MN7	cg22570042	17	20799532	ENSG00000226981	17	20717933	20747570	ABHD17AP6	LL	727	-0.83176	0.36642	0.0232097	0.348146	LLS	586	-0.899255	0.425787	0.0346877	0.520315	RS	589	-1.31048	0.413361	0.00152272	0.0228409	NTR	900	-1.24986	0.609115	0.0401763	0.602645	meta	2802	-1.03169	0.215607	1.70926e-06	2.56388e-05	2.565e-05
MN7	cg22570042	17	20799532	ENSG00000266369	17	20759259	20760630		LL	727	-1.87511	0.202149	1.76162e-20	2.64243e-19	LLS	586	-2.69905	0.415753	8.47197e-11	1.2708e-09	RS	589	-0.00179447	0.00023876	5.65797e-14	8.48696e-13	NTR	900	-0.00139945	0.000151594	2.66705e-20	4.00058e-19	meta	2802	-1.10415	0.671373	0.10005	1	0.342
MN7	cg22570042	17	20799532	ENSG00000233098	17	20771746	20905589		LL	727	0.0993851	0.301253	0.741471	1	LLS	586	-0.174524	0.433398	0.687178	1	RS	589	-0.238515	0.382486	0.532897	1	NTR	900	-1.97918	0.714459	0.00560258	0.0840387	meta	2802	-0.366719	0.33361	0.271662	1	0.582857
MN7	cg22570042	17	20799532	ENSG00000264660	17	20841851	20885670		LL	727	0.302968	0.443952	0.494965	1	LLS	586	-0.17237	0.522602	0.741528	1	RS	589	0.198896	0.353193	0.573343	1	NTR	900	0.00010896	0.000197164	0.580512	1	meta	2802	0.000109057	0.000197164	0.580175	1	0.87
MN7	cg22570042	17	20799532	ENSG00000124422	17	20902910	20947073	USP22	LL	727	0.04412	0.0443645	0.319985	1	LLS	586	-0.0126028	0.0884142	0.886651	1	RS	589	-0.0208723	0.0434029	0.63059	1	NTR	900	-0.204683	0.0927933	0.0273982	0.410973	meta	2802	-0.0254008	0.0427698	0.552582	1	0.87
MN7	cg22570042	17	20799532	ENSG00000109016	17	21026677	21096578	DHRS7B	LL	727	0.0791522	0.0598681	0.186132	1	LLS	586	0.193958	0.0961309	0.0436277	0.654416	RS	589	0.0592471	0.0625173	0.343287	1	NTR	900	0.388083	0.122344	0.00151361	0.0227042	meta	2802	0.148402	0.0623755	0.0173517	0.260275	0.087
MN7	cg22570042	17	20799532	ENSG00000178307	17	21100593	21117937	TMEM11	LL	727	0.00589425	0.0562831	0.916594	1	LLS	586	0.168285	0.0889866	0.0586076	0.879114	RS	589	0.0552768	0.0558393	0.322209	1	NTR	900	0.517605	0.125932	3.95348e-05	0.000593022	meta	2802	0.165431	0.10457	0.113648	1	0.342
MN7	cg22570042	17	20799532	ENSG00000235530	17	21117644	21133348		LL	727	-0.295923	0.238853	0.21537	1	LLS	586	0.0726611	0.279853	0.795141	1	RS	589	0.17448	0.229334	0.44677	1	NTR	900	0.320443	0.53179	0.546792	1	meta	2802	0.00490427	0.142469	0.972539	1	0.973
MN7	cg22570042	17	20799532	ENSG00000154035	17	21142183	21156722	C17orf103	LL	727	0.0702952	0.0910671	0.44017	1	LLS	586	-0.00295686	0.156753	0.98495	1	RS	589	-0.082309	0.0961982	0.392209	1	NTR	900	0.0491837	0.161293	0.760416	1	meta	2802	0.00439316	0.0570009	0.938566	1	0.973
MN7	cg22570042	17	20799532	ENSG00000034152	17	21187984	21218552	MAP2K3	LL	727	0.0418059	0.0604364	0.489105	1	LLS	586	-0.0187497	0.115912	0.871497	1	RS	589	-0.0055109	0.0587858	0.925311	1	NTR	900	0.205256	0.153266	0.1805	1	meta	2802	0.0252786	0.038344	0.509729	1	0.87

## Sheet: 7) Pathway_GO
				Gases/Fumes			Mineral dust			Biological dust
GO	Term	Ont	N	DE	P.DE	FDR	DE	P.DE	FDR	DE	P.DE	FDR
GO:0000002	mitochondrial genome maintenance	BP	28	0	1	1	0	1	1	0	1	1
GO:0000003	reproduction	BP	1293	0	1	1	4	0.520282	1	6	0.114645	1
GO:0000009	alpha-1,6-mannosyltransferase activity	MF	1	0	1	1	0	1	1	0	1	1
GO:0000010	trans-hexaprenyltranstransferase activity	MF	2	0	1	1	0	1	1	0	1	1
GO:0000011	vacuole inheritance	BP	1	0	1	1	0	1	1	0	1	1
GO:0000012	single strand break repair	BP	10	0	1	1	0	1	1	0	1	1
GO:0000014	single-stranded DNA endodeoxyribonuclease activity	MF	8	0	1	1	0	1	1	0	1	1
GO:0000015	phosphopyruvate hydratase complex	CC	3	0	1	1	0	1	1	0	1	1
GO:0000016	lactase activity	MF	1	0	1	1	0	1	1	0	1	1
GO:0000018	regulation of DNA recombination	BP	69	0	1	1	0	1	1	0	1	1
GO:0000019	regulation of mitotic recombination	BP	6	0	1	1	0	1	1	0	1	1
GO:0000022	mitotic spindle elongation	BP	11	0	1	1	0	1	1	0	1	1
GO:0000023	maltose metabolic process	BP	3	0	1	1	0	1	1	0	1	1
GO:0000026	alpha-1,2-mannosyltransferase activity	MF	3	0	1	1	0	1	1	0	1	1
GO:0000027	ribosomal large subunit assembly	BP	28	0	1	1	0	1	1	0	1	1
GO:0000028	ribosomal small subunit assembly	BP	18	0	1	1	0	1	1	0	1	1
GO:0000030	mannosyltransferase activity	MF	24	0	1	1	0	1	1	0	1	1
GO:0000032	cell wall mannoprotein biosynthetic process	BP	1	0	1	1	0	1	1	0	1	1
GO:0000033	alpha-1,3-mannosyltransferase activity	MF	3	0	1	1	0	1	1	0	1	1
GO:0000035	acyl binding	MF	2	0	1	1	0	1	1	0	1	1
GO:0000036	acyl carrier activity	MF	1	0	1	1	0	1	1	0	1	1
GO:0000038	very long-chain fatty acid metabolic process	BP	29	0	1	1	0	1	1	0	1	1
GO:0000041	transition metal ion transport	BP	102	0	1	1	0	1	1	0	1	1
GO:0000042	protein targeting to Golgi	BP	7	0	1	1	0	1	1	0	1	1
GO:0000045	autophagosome assembly	BP	83	0	1	1	1	0.224923	1	0	1	1
GO:0000048	peptidyltransferase activity	MF	2	0	1	1	0	1	1	0	1	1
GO:0000049	tRNA binding	MF	52	0	1	1	0	1	1	0	1	1
GO:0000050	urea cycle	BP	11	0	1	1	0	1	1	0	1	1
GO:0000052	citrulline metabolic process	BP	6	0	1	1	0	1	1	0	1	1
GO:0000053	argininosuccinate metabolic process	BP	1	0	1	1	0	1	1	0	1	1
GO:0000054	ribosomal subunit export from nucleus	BP	14	0	1	1	0	1	1	0	1	1
GO:0000055	ribosomal large subunit export from nucleus	BP	9	0	1	1	0	1	1	0	1	1
GO:0000056	ribosomal small subunit export from nucleus	BP	7	0	1	1	0	1	1	0	1	1
GO:0000060	protein import into nucleus, translocation	BP	46	1	0.0486555	1	0	1	1	0	1	1
GO:0000062	fatty-acyl-CoA binding	MF	17	0	1	1	0	1	1	0	1	1
GO:0000064	L-ornithine transmembrane transporter activity	MF	3	0	1	1	0	1	1	0	1	1
GO:0000066	mitochondrial ornithine transport	BP	3	0	1	1	0	1	1	0	1	1
GO:0000070	mitotic sister chromatid segregation	BP	137	0	1	1	0	1	1	0	1	1
GO:0000075	cell cycle checkpoint	BP	221	0	1	1	0	1	1	0	1	1
GO:0000076	DNA replication checkpoint	BP	16	0	1	1	0	1	1	0	1	1
GO:0000077	DNA damage checkpoint	BP	152	0	1	1	0	1	1	0	1	1
GO:0000079	regulation of cyclin-dependent protein serine/threonine kinase activity	BP	80	0	1	1	0	1	1	0	1	1
GO:0000082	G1/S transition of mitotic cell cycle	BP	253	0	1	1	0	1	1	0	1	1
GO:0000083	regulation of transcription involved in G1/S transition of mitotic cell cycle	BP	27	0	1	1	0	1	1	0	1	1
GO:0000086	G2/M transition of mitotic cell cycle	BP	239	0	1	1	0	1	1	1	0.475229	1
GO:0000095	S-adenosyl-L-methionine transmembrane transporter activity	MF	1	0	1	1	0	1	1	0	1	1
GO:0000096	sulfur amino acid metabolic process	BP	36	0	1	1	0	1	1	0	1	1
GO:0000097	sulfur amino acid biosynthetic process	BP	16	0	1	1	0	1	1	0	1	1
GO:0000098	sulfur amino acid catabolic process	BP	10	0	1	1	0	1	1	0	1	1
GO:0000099	sulfur amino acid transmembrane transporter activity	MF	7	0	1	1	0	1	1	0	1	1
GO:0000101	sulfur amino acid transport	BP	6	0	1	1	0	1	1	0	1	1
GO:0000103	sulfate assimilation	BP	3	0	1	1	0	1	1	0	1	1
GO:0000104	succinate dehydrogenase activity	MF	5	0	1	1	0	1	1	0	1	1
GO:0000105	histidine biosynthetic process	BP	2	0	1	1	0	1	1	0	1	1
GO:0000109	nucleotide-excision repair complex	CC	14	0	1	1	0	1	1	0	1	1
GO:0000110	nucleotide-excision repair factor 1 complex	CC	3	0	1	1	0	1	1	0	1	1
GO:0000111	nucleotide-excision repair factor 2 complex	CC	1	0	1	1	0	1	1	0	1	1
GO:0000117	regulation of transcription involved in G2/M transition of mitotic cell cycle	BP	2	0	1	1	0	1	1	0	1	1
GO:0000118	histone deacetylase complex	CC	55	0	1	1	0	1	1	0	1	1
GO:0000120	RNA polymerase I transcription factor complex	CC	5	0	1	1	0	1	1	0	1	1
GO:0000121	glycerol-1-phosphatase activity	MF	1	0	1	1	0	1	1	0	1	1
GO:0000122	negative regulation of transcription from RNA polymerase II promoter	BP	751	1	0.691207	1	5	0.1321	1	1	0.920649	1
GO:0000123	histone acetyltransferase complex	CC	75	0	1	1	0	1	1	1	0.177049	1
GO:0000124	SAGA complex	CC	9	0	1	1	0	1	1	0	1	1
GO:0000125	PCAF complex	CC	5	0	1	1	0	1	1	0	1	1
GO:0000126	transcription factor TFIIIB complex	CC	2	0	1	1	0	1	1	0	1	1
GO:0000127	transcription factor TFIIIC complex	CC	6	0	1	1	0	1	1	0	1	1
GO:0000132	establishment of mitotic spindle orientation	BP	21	0	1	1	0	1	1	1	0.0650984	1
GO:0000137	Golgi cis cisterna	CC	7	0	1	1	0	1	1	0	1	1
GO:0000138	Golgi trans cisterna	CC	6	0	1	1	0	1	1	0	1	1
GO:0000139	Golgi membrane	CC	672	1	0.574526	1	2	0.620962	1	0	1	1
GO:0000145	exocyst	CC	19	0	1	1	0	1	1	0	1	1
GO:0000146	microfilament motor activity	MF	22	0	1	1	0	1	1	0	1	1
GO:0000149	SNARE binding	MF	113	1	0.13369	1	0	1	1	0	1	1
GO:0000150	recombinase activity	MF	8	0	1	1	0	1	1	0	1	1
GO:0000151	ubiquitin ligase complex	CC	286	0	1	1	3	0.0560987	1	1	0.524607	1
GO:0000152	nuclear ubiquitin ligase complex	CC	39	0	1	1	0	1	1	0	1	1
GO:0000153	cytoplasmic ubiquitin ligase complex	CC	13	0	1	1	0	1	1	0	1	1
GO:0000154	rRNA modification	BP	36	1	0.0330492	1	0	1	1	0	1	1
GO:0000155	phosphorelay sensor kinase activity	MF	6	0	1	1	0	1	1	0	1	1
GO:0000159	protein phosphatase type 2A complex	CC	20	0	1	1	0	1	1	0	1	1
GO:0000160	phosphorelay signal transduction system	BP	7	0	1	1	0	1	1	0	1	1
GO:0000164	protein phosphatase type 1 complex	CC	11	0	1	1	0	1	1	0	1	1
GO:0000165	MAPK cascade	BP	863	1	0.680474	1	5	0.129166	1	3	0.440015	1
GO:0000166	nucleotide binding	MF	1975	4	0.244543	1	4	0.886398	1	5	0.663342	1
GO:0000170	sphingosine hydroxylase activity	MF	1	0	1	1	0	1	1	0	1	1
GO:0000171	ribonuclease MRP activity	MF	2	0	1	1	0	1	1	0	1	1
GO:0000172	ribonuclease MRP complex	CC	6	0	1	1	0	1	1	0	1	1
GO:0000173	inactivation of MAPK activity involved in osmosensory signaling pathway	BP	1	0	1	1	0	1	1	0	1	1
GO:0000175	3'-5'-exoribonuclease activity	MF	30	0	1	1	0	1	1	0	1	1
GO:0000176	nuclear exosome (RNase complex)	CC	13	0	1	1	0	1	1	0	1	1
GO:0000177	cytoplasmic exosome (RNase complex)	CC	13	0	1	1	0	1	1	0	1	1
GO:0000178	exosome (RNase complex)	CC	23	0	1	1	0	1	1	0	1	1
GO:0000179	rRNA (adenine-N6,N6-)-dimethyltransferase activity	MF	4	1	0.00354663	1	0	1	1	0	1	1
GO:0000182	rDNA binding	MF	9	0	1	1	0	1	1	0	1	1
GO:0000183	chromatin silencing at rDNA	BP	31	0	1	1	0	1	1	0	1	1
GO:0000184	nuclear-transcribed mRNA catabolic process, nonsense-mediated decay	BP	112	0	1	1	0	1	1	1	0.217288	1
GO:0000185	activation of MAPKKK activity	BP	16	0	1	1	0	1	1	0	1	1
GO:0000186	activation of MAPKK activity	BP	50	1	0.0695813	1	0	1	1	1	0.135687	1
GO:0000187	activation of MAPK activity	BP	135	1	0.167298	1	0	1	1	1	0.322182	1
GO:0000188	inactivation of MAPK activity	BP	24	0	1	1	0	1	1	0	1	1
GO:0000189	MAPK import into nucleus	BP	1	0	1	1	0	1	1	0	1	1
GO:0000209	protein polyubiquitination	BP	283	0	1	1	1	0.575666	1	0	1	1
GO:0000210	NAD+ diphosphatase activity	MF	1	0	1	1	0	1	1	0	1	1
GO:0000212	meiotic spindle organization	BP	11	0	1	1	0	1	1	0	1	1
GO:0000213	tRNA-intron endonuclease activity	MF	4	0	1	1	0	1	1	0	1	1
GO:0000214	tRNA-intron endonuclease complex	CC	4	0	1	1	0	1	1	0	1	1
GO:0000215	tRNA 2'-phosphotransferase activity	MF	2	0	1	1	0	1	1	0	1	1
GO:0000217	DNA secondary structure binding	MF	22	0	1	1	0	1	1	0	1	1
GO:0000220	vacuolar proton-transporting V-type ATPase, V0 domain	CC	6	0	1	1	0	1	1	0	1	1
GO:0000221	vacuolar proton-transporting V-type ATPase, V1 domain	CC	3	0	1	1	0	1	1	0	1	1
GO:0000224	peptide-N4-(N-acetyl-beta-glucosaminyl)asparagine amidase activity	MF	1	0	1	1	0	1	1	0	1	1
GO:0000225	N-acetylglucosaminylphosphatidylinositol deacetylase activity	MF	1	0	1	1	0	1	1	0	1	1
GO:0000226	microtubule cytoskeleton organization	BP	448	0	1	1	0	1	1	1	0.723441	1
GO:0000228	nuclear chromosome	CC	538	3	0.0246912	1	1	0.80498	1	2	0.414619	1
GO:0000229	cytoplasmic chromosome	CC	2	0	1	1	0	1	1	0	1	1
GO:0000235	astral microtubule	CC	5	0	1	1	0	1	1	0	1	1
GO:0000242	pericentriolar material	CC	20	0	1	1	0	1	1	0	1	1
GO:0000243	commitment complex	CC	8	0	1	1	0	1	1	0	1	1
GO:0000244	spliceosomal tri-snRNP complex assembly	BP	11	0	1	1	0	1	1	0	1	1
GO:0000245	spliceosomal complex assembly	BP	53	0	1	1	0	1	1	0	1	1
GO:0000246	delta24(24-1) sterol reductase activity	MF	1	0	1	1	0	1	1	0	1	1
GO:0000248	C-5 sterol desaturase activity	MF	2	0	1	1	0	1	1	0	1	1
GO:0000250	lanosterol synthase activity	MF	1	0	1	1	0	1	1	0	1	1
GO:0000253	3-keto sterol reductase activity	MF	4	0	1	1	0	1	1	0	1	1
GO:0000254	C-4 methylsterol oxidase activity	MF	1	0	1	1	0	1	1	0	1	1
GO:0000255	allantoin metabolic process	BP	5	0	1	1	0	1	1	0	1	1
GO:0000256	allantoin catabolic process	BP	1	0	1	1	0	1	1	0	1	1
GO:0000257	nitrilase activity	MF	1	0	1	1	0	1	1	0	1	1
GO:0000262	mitochondrial chromosome	CC	1	0	1	1	0	1	1	0	1	1
GO:0000266	mitochondrial fission	BP	38	0	1	1	1	0.114661	1	0	1	1
GO:0000268	peroxisome targeting sequence binding	MF	5	0	1	1	0	1	1	0	1	1
GO:0000270	peptidoglycan metabolic process	BP	7	0	1	1	0	1	1	0	1	1
GO:0000271	polysaccharide biosynthetic process	BP	66	0	1	1	1	0.207283	1	0	1	1
GO:0000272	polysaccharide catabolic process	BP	25	0	1	1	0	1	1	0	1	1
GO:0000274	mitochondrial proton-transporting ATP synthase, stator stalk	CC	1	0	1	1	0	1	1	0	1	1
GO:0000275	mitochondrial proton-transporting ATP synthase complex, catalytic core F(1)	CC	5	0	1	1	0	1	1	0	1	1
GO:0000276	mitochondrial proton-transporting ATP synthase complex, coupling factor F(o)	CC	10	0	1	1	0	1	1	0	1	1
GO:0000278	mitotic cell cycle	BP	969	1	0.718559	1	0	1	1	1	0.936104	1
GO:0000280	nuclear division	BP	379	0	1	1	0	1	1	2	0.25433	1
GO:0000281	mitotic cytokinesis	BP	46	0	1	1	0	1	1	0	1	1
GO:0000285	1-phosphatidylinositol-3-phosphate 5-kinase activity	MF	4	0	1	1	0	1	1	0	1	1
GO:0000287	magnesium ion binding	MF	184	1	0.21746	1	0	1	1	2	0.0987733	1
GO:0000288	nuclear-transcribed mRNA catabolic process, deadenylation-dependent decay	BP	80	0	1	1	0	1	1	0	1	1
GO:0000289	nuclear-transcribed mRNA poly(A) tail shortening	BP	40	0	1	1	0	1	1	0	1	1
GO:0000290	deadenylation-dependent decapping of nuclear-transcribed mRNA	BP	10	0	1	1	0	1	1	0	1	1
GO:0000291	nuclear-transcribed mRNA catabolic process, exonucleolytic	BP	35	0	1	1	0	1	1	0	1	1
GO:0000293	ferric-chelate reductase activity	MF	3	0	1	1	0	1	1	0	1	1
GO:0000294	nuclear-transcribed mRNA catabolic process, endonucleolytic cleavage-dependent decay	BP	2	0	1	1	0	1	1	0	1	1
GO:0000295	adenine nucleotide transmembrane transporter activity	MF	9	0	1	1	0	1	1	0	1	1
GO:0000296	spermine transport	BP	1	0	1	1	0	1	1	0	1	1
GO:0000298	endopolyphosphatase activity	MF	2	0	1	1	0	1	1	0	1	1
GO:0000301	retrograde transport, vesicle recycling within Golgi	BP	11	0	1	1	0	1	1	0	1	1
GO:0000302	response to reactive oxygen species	BP	208	0	1	1	0	1	1	0	1	1
GO:0000303	response to superoxide	BP	26	0	1	1	0	1	1	0	1	1
GO:0000305	response to oxygen radical	BP	28	0	1	1	0	1	1	0	1	1
GO:0000306	extrinsic component of vacuolar membrane	CC	3	0	1	1	0	1	1	0	1	1
GO:0000307	cyclin-dependent protein kinase holoenzyme complex	CC	40	0	1	1	0	1	1	0	1	1
GO:0000308	cytoplasmic cyclin-dependent protein kinase holoenzyme complex	CC	2	0	1	1	0	1	1	0	1	1
GO:0000309	nicotinamide-nucleotide adenylyltransferase activity	MF	3	0	1	1	0	1	1	0	1	1
GO:0000313	organellar ribosome	CC	85	0	1	1	0	1	1	0	1	1
GO:0000314	organellar small ribosomal subunit	CC	27	0	1	1	0	1	1	0	1	1
GO:0000315	organellar large ribosomal subunit	CC	52	0	1	1	0	1	1	0	1	1
GO:0000320	re-entry into mitotic cell cycle	BP	5	0	1	1	0	1	1	0	1	1
GO:0000322	storage vacuole	CC	3	0	1	1	0	1	1	0	1	1
GO:0000323	lytic vacuole	CC	626	1	0.529031	1	1	0.847332	1	3	0.226165	1
GO:0000333	telomerase catalytic core complex	CC	2	0	1	1	0	1	1	0	1	1
GO:0000334	3-hydroxyanthranilate 3,4-dioxygenase activity	MF	1	0	1	1	0	1	1	0	1	1
GO:0000338	protein deneddylation	BP	10	0	1	1	0	1	1	0	1	1
GO:0000339	RNA cap binding	MF	16	0	1	1	0	1	1	0	1	1
GO:0000340	RNA 7-methylguanosine cap binding	MF	8	0	1	1	0	1	1	0	1	1
GO:0000346	transcription export complex	CC	12	0	1	1	0	1	1	0	1	1
GO:0000347	THO complex	CC	5	0	1	1	0	1	1	0	1	1
GO:0000349	generation of catalytic spliceosome for first transesterification step	BP	2	0	1	1	0	1	1	0	1	1
GO:0000350	generation of catalytic spliceosome for second transesterification step	BP	3	0	1	1	0	1	1	0	1	1
GO:0000354	cis assembly of pre-catalytic spliceosome	BP	2	0	1	1	0	1	1	0	1	1
GO:0000375	RNA splicing, via transesterification reactions	BP	303	0	1	1	0	1	1	0	1	1
GO:0000377	RNA splicing, via transesterification reactions with bulged adenosine as nucleophile	BP	300	0	1	1	0	1	1	0	1	1
GO:0000379	tRNA-type intron splice site recognition and cleavage	BP	3	0	1	1	0	1	1	0	1	1
GO:0000380	alternative mRNA splicing, via spliceosome	BP	48	0	1	1	0	1	1	0	1	1
GO:0000381	regulation of alternative mRNA splicing, via spliceosome	BP	37	0	1	1	0	1	1	0	1	1
GO:0000384	first spliceosomal transesterification activity	MF	1	0	1	1	0	1	1	0	1	1
GO:0000386	second spliceosomal transesterification activity	MF	3	0	1	1	0	1	1	0	1	1
GO:0000387	spliceosomal snRNP assembly	BP	36	0	1	1	0	1	1	0	1	1
GO:0000389	mRNA 3'-splice site recognition	BP	6	0	1	1	0	1	1	0	1	1
GO:0000390	spliceosomal complex disassembly	BP	2	0	1	1	0	1	1	0	1	1
GO:0000393	spliceosomal conformational changes to generate catalytic conformation	BP	5	0	1	1	0	1	1	0	1	1
GO:0000394	RNA splicing, via endonucleolytic cleavage and ligation	BP	17	0	1	1	0	1	1	0	1	1
GO:0000395	mRNA 5'-splice site recognition	BP	6	0	1	1	0	1	1	0	1	1
GO:0000398	mRNA splicing, via spliceosome	BP	300	0	1	1	0	1	1	0	1	1
GO:0000400	four-way junction DNA binding	MF	15	0	1	1	0	1	1	0	1	1
GO:0000403	Y-form DNA binding	MF	6	0	1	1	0	1	1	0	1	1
GO:0000404	heteroduplex DNA loop binding	MF	3	0	1	1	0	1	1	0	1	1
GO:0000405	bubble DNA binding	MF	7	0	1	1	0	1	1	0	1	1
GO:0000406	double-strand/single-strand DNA junction binding	MF	2	0	1	1	0	1	1	0	1	1
GO:0000407	pre-autophagosomal structure	CC	30	0	1	1	1	0.102153	1	0	1	1
GO:0000408	EKC/KEOPS complex	CC	5	0	1	1	0	1	1	0	1	1
GO:0000409	regulation of transcription by galactose	BP	1	0	1	1	0	1	1	0	1	1
GO:0000411	positive regulation of transcription by galactose	BP	1	0	1	1	0	1	1	0	1	1
GO:0000412	histone peptidyl-prolyl isomerization	BP	1	0	1	1	0	1	1	0	1	1
GO:0000413	protein peptidyl-prolyl isomerization	BP	32	0	1	1	0	1	1	0	1	1
GO:0000414	regulation of histone H3-K36 methylation	BP	3	0	1	1	0	1	1	0	1	1
GO:0000416	positive regulation of histone H3-K36 methylation	BP	1	0	1	1	0	1	1	0	1	1
GO:0000421	autophagosome membrane	CC	30	0	1	1	0	1	1	0	1	1
GO:0000422	autophagy of mitochondrion	BP	84	0	1	1	1	0.24683	1	0	1	1
GO:0000423	mitophagy	BP	19	0	1	1	0	1	1	0	1	1
GO:0000428	DNA-directed RNA polymerase complex	CC	126	0	1	1	0	1	1	0	1	1
GO:0000429	carbon catabolite regulation of transcription from RNA polymerase II promoter	BP	4	0	1	1	0	1	1	0	1	1
GO:0000430	regulation of transcription from RNA polymerase II promoter by glucose	BP	3	0	1	1	0	1	1	0	1	1
GO:0000431	regulation of transcription from RNA polymerase II promoter by galactose	BP	1	0	1	1	0	1	1	0	1	1
GO:0000432	positive regulation of transcription from RNA polymerase II promoter by glucose	BP	3	0	1	1	0	1	1	0	1	1
GO:0000433	negative regulation of transcription from RNA polymerase II promoter by glucose	BP	1	0	1	1	0	1	1	0	1	1
GO:0000435	positive regulation of transcription from RNA polymerase II promoter by galactose	BP	1	0	1	1	0	1	1	0	1	1
GO:0000436	carbon catabolite activation of transcription from RNA polymerase II promoter	BP	4	0	1	1	0	1	1	0	1	1
GO:0000437	carbon catabolite repression of transcription from RNA polymerase II promoter	BP	1	0	1	1	0	1	1	0	1	1
GO:0000438	core TFIIH complex portion of holo TFIIH complex	CC	2	0	1	1	0	1	1	0	1	1
GO:0000439	core TFIIH complex	CC	8	0	1	1	0	1	1	0	1	1
GO:0000444	MIS12/MIND type complex	CC	4	0	1	1	0	1	1	0	1	1
GO:0000445	THO complex part of transcription export complex	CC	5	0	1	1	0	1	1	0	1	1
GO:0000447	endonucleolytic cleavage in ITS1 to separate SSU-rRNA from 5.8S rRNA and LSU-rRNA from tricistronic rRNA transcript (SSU-rRNA, 5.8S rRNA, LSU-rRNA)	BP	9	0	1	1	0	1	1	0	1	1
GO:0000448	cleavage in ITS2 between 5.8S rRNA and LSU-rRNA of tricistronic rRNA transcript (SSU-rRNA, 5.8S rRNA, LSU-rRNA)	BP	2	0	1	1	0	1	1	0	1	1
GO:0000451	rRNA 2'-O-methylation	BP	4	0	1	1	0	1	1	0	1	1
GO:0000453	enzyme-directed rRNA 2'-O-methylation	BP	2	0	1	1	0	1	1	0	1	1
GO:0000454	snoRNA guided rRNA pseudouridine synthesis	BP	3	0	1	1	0	1	1	0	1	1
GO:0000455	enzyme-directed rRNA pseudouridine synthesis	BP	2	0	1	1	0	1	1	0	1	1
GO:0000459	exonucleolytic trimming involved in rRNA processing	BP	5	0	1	1	0	1	1	0	1	1
GO:0000460	maturation of 5.8S rRNA	BP	31	0	1	1	0	1	1	0	1	1
GO:0000461	endonucleolytic cleavage to generate mature 3'-end of SSU-rRNA from (SSU-rRNA, 5.8S rRNA, LSU-rRNA)	BP	2	0	1	1	0	1	1	0	1	1
GO:0000462	maturation of SSU-rRNA from tricistronic rRNA transcript (SSU-rRNA, 5.8S rRNA, LSU-rRNA)	BP	35	0	1	1	0	1	1	0	1	1
GO:0000463	maturation of LSU-rRNA from tricistronic rRNA transcript (SSU-rRNA, 5.8S rRNA, LSU-rRNA)	BP	9	0	1	1	0	1	1	0	1	1
GO:0000466	maturation of 5.8S rRNA from tricistronic rRNA transcript (SSU-rRNA, 5.8S rRNA, LSU-rRNA)	BP	20	0	1	1	0	1	1	0	1	1
GO:0000467	exonucleolytic trimming to generate mature 3'-end of 5.8S rRNA from tricistronic rRNA transcript (SSU-rRNA, 5.8S rRNA, LSU-rRNA)	BP	5	0	1	1	0	1	1	0	1	1
GO:0000469	cleavage involved in rRNA processing	BP	23	0	1	1	0	1	1	0	1	1
GO:0000470	maturation of LSU-rRNA	BP	22	0	1	1	0	1	1	0	1	1
GO:0000472	endonucleolytic cleavage to generate mature 5'-end of SSU-rRNA from (SSU-rRNA, 5.8S rRNA, LSU-rRNA)	BP	3	0	1	1	0	1	1	0	1	1
GO:0000478	endonucleolytic cleavage involved in rRNA processing	BP	14	0	1	1	0	1	1	0	1	1
GO:0000479	endonucleolytic cleavage of tricistronic rRNA transcript (SSU-rRNA, 5.8S rRNA, LSU-rRNA)	BP	14	0	1	1	0	1	1	0	1	1
GO:0000480	endonucleolytic cleavage in 5'-ETS of tricistronic rRNA transcript (SSU-rRNA, 5.8S rRNA, LSU-rRNA)	BP	6	0	1	1	0	1	1	0	1	1
GO:0000481	maturation of 5S rRNA	BP	1	0	1	1	0	1	1	0	1	1
GO:0000491	small nucleolar ribonucleoprotein complex assembly	BP	9	0	1	1	0	1	1	0	1	1
GO:0000492	box C/D snoRNP assembly	BP	7	0	1	1	0	1	1	0	1	1
GO:0000493	box H/ACA snoRNP assembly	BP	2	0	1	1	0	1	1	0	1	1
GO:0000494	box C/D snoRNA 3'-end processing	BP	2	0	1	1	0	1	1	0	1	1
GO:0000502	proteasome complex	CC	65	0	1	1	0	1	1	0	1	1
GO:0000506	glycosylphosphatidylinositol-N-acetylglucosaminyltransferase (GPI-GnT) complex	CC	6	0	1	1	0	1	1	0	1	1
GO:0000578	embryonic axis specification	BP	33	0	1	1	1	0.112952	1	0	1	1
GO:0000700	mismatch base pair DNA N-glycosylase activity	MF	4	0	1	1	0	1	1	0	1	1
GO:0000701	purine-specific mismatch base pair DNA N-glycosylase activity	MF	2	0	1	1	0	1	1	0	1	1
GO:0000702	oxidized base lesion DNA N-glycosylase activity	MF	3	0	1	1	0	1	1	0	1	1
GO:0000703	oxidized pyrimidine nucleobase lesion DNA N-glycosylase activity	MF	2	0	1	1	0	1	1	0	1	1
GO:0000706	meiotic DNA double-strand break processing	BP	4	0	1	1	0	1	1	0	1	1
GO:0000707	meiotic DNA recombinase assembly	BP	6	0	1	1	0	1	1	0	1	1
GO:0000710	meiotic mismatch repair	BP	2	0	1	1	0	1	1	0	1	1
GO:0000711	meiotic DNA repair synthesis	BP	3	0	1	1	0	1	1	0	1	1
GO:0000712	resolution of meiotic recombination intermediates	BP	12	0	1	1	0	1	1	0	1	1
GO:0000715	nucleotide-excision repair, DNA damage recognition	BP	21	0	1	1	0	1	1	0	1	1
GO:0000717	nucleotide-excision repair, DNA duplex unwinding	BP	19	0	1	1	0	1	1	0	1	1
GO:0000718	nucleotide-excision repair, DNA damage removal	BP	1	0	1	1	0	1	1	0	1	1
GO:0000720	pyrimidine dimer repair by nucleotide-excision repair	BP	3	0	1	1	0	1	1	0	1	1
GO:0000722	telomere maintenance via recombination	BP	13	0	1	1	0	1	1	0	1	1
GO:0000723	telomere maintenance	BP	145	0	1	1	0	1	1	0	1	1
GO:0000724	double-strand break repair via homologous recombination	BP	101	0	1	1	1	0.262604	1	0	1	1
GO:0000725	recombinational repair	BP	102	0	1	1	1	0.264046	1	0	1	1
GO:0000726	non-recombinational repair	BP	74	0	1	1	0	1	1	0	1	1
GO:0000727	double-strand break repair via break-induced replication	BP	5	0	1	1	0	1	1	0	1	1
GO:0000729	DNA double-strand break processing	BP	22	0	1	1	0	1	1	0	1	1
GO:0000730	DNA recombinase assembly	BP	10	0	1	1	0	1	1	0	1	1
GO:0000731	DNA synthesis involved in DNA repair	BP	73	0	1	1	0	1	1	0	1	1
GO:0000732	strand displacement	BP	26	0	1	1	0	1	1	0	1	1
GO:0000733	DNA strand renaturation	BP	8	0	1	1	0	1	1	0	1	1
GO:0000737	DNA catabolic process, endonucleolytic	BP	23	0	1	1	0	1	1	0	1	1
GO:0000738	DNA catabolic process, exonucleolytic	BP	2	0	1	1	0	1	1	0	1	1
GO:0000741	karyogamy	BP	1	0	1	1	0	1	1	0	1	1
GO:0000768	syncytium formation by plasma membrane fusion	BP	51	0	1	1	0	1	1	0	1	1
GO:0000773	phosphatidyl-N-methylethanolamine N-methyltransferase activity	MF	1	0	1	1	0	1	1	0	1	1
GO:0000774	adenyl-nucleotide exchange factor activity	MF	9	0	1	1	1	0.0205376	1	0	1	1
GO:0000775	chromosome, centromeric region	CC	178	1	0.192707	1	0	1	1	1	0.369891	1
GO:0000776	kinetochore	CC	124	1	0.132296	1	0	1	1	1	0.26674	1
GO:0000777	condensed chromosome kinetochore	CC	95	1	0.102626	1	0	1	1	1	0.208495	1
GO:0000778	condensed nuclear chromosome kinetochore	CC	11	0	1	1	0	1	1	0	1	1
GO:0000779	condensed chromosome, centromeric region	CC	107	1	0.115967	1	0	1	1	1	0.231906	1
GO:0000780	condensed nuclear chromosome, centromeric region	CC	20	0	1	1	0	1	1	0	1	1
GO:0000781	chromosome, telomeric region	CC	162	0	1	1	0	1	1	0	1	1
GO:0000782	telomere cap complex	CC	13	0	1	1	0	1	1	0	1	1
GO:0000783	nuclear telomere cap complex	CC	13	0	1	1	0	1	1	0	1	1
GO:0000784	nuclear chromosome, telomeric region	CC	127	0	1	1	0	1	1	0	1	1
GO:0000785	chromatin	CC	480	1	0.445733	1	1	0.771129	1	3	0.138118	1
GO:0000786	nucleosome	CC	93	1	0.0557358	1	0	1	1	0	1	1
GO:0000788	nuclear nucleosome	CC	34	1	0.020172	1	0	1	1	0	1	1
GO:0000789	cytoplasmic chromatin	CC	1	0	1	1	0	1	1	0	1	1
GO:0000790	nuclear chromatin	CC	326	1	0.331167	1	1	0.632252	1	2	0.224592	1
GO:0000791	euchromatin	CC	32	0	1	1	0	1	1	0	1	1
GO:0000792	heterochromatin	CC	68	0	1	1	0	1	1	0	1	1
GO:0000793	condensed chromosome	CC	198	2	0.0211381	1	0	1	1	1	0.389355	1
GO:0000794	condensed nuclear chromosome	CC	84	1	0.0891123	1	0	1	1	0	1	1
GO:0000795	synaptonemal complex	CC	35	1	0.0373261	1	0	1	1	0	1	1
GO:0000796	condensin complex	CC	7	0	1	1	0	1	1	0	1	1
GO:0000797	condensin core heterodimer	CC	1	0	1	1	0	1	1	0	1	1
GO:0000798	nuclear cohesin complex	CC	5	0	1	1	0	1	1	0	1	1
GO:0000799	nuclear condensin complex	CC	3	0	1	1	0	1	1	0	1	1
GO:0000800	lateral element	CC	13	0	1	1	0	1	1	0	1	1
GO:0000801	central element	CC	7	0	1	1	0	1	1	0	1	1
GO:0000802	transverse filament	CC	1	0	1	1	0	1	1	0	1	1
GO:0000803	sex chromosome	CC	26	0	1	1	0	1	1	0	1	1
GO:0000805	X chromosome	CC	9	0	1	1	0	1	1	0	1	1
GO:0000806	Y chromosome	CC	2	0	1	1	0	1	1	0	1	1
GO:0000808	origin recognition complex	CC	9	0	1	1	0	1	1	0	1	1
GO:0000811	GINS complex	CC	3	0	1	1	0	1	1	0	1	1
GO:0000812	Swr1 complex	CC	9	0	1	1	0	1	1	0	1	1
GO:0000813	ESCRT I complex	CC	9	0	1	1	0	1	1	0	1	1
GO:0000814	ESCRT II complex	CC	3	0	1	1	0	1	1	0	1	1
GO:0000815	ESCRT III complex	CC	12	0	1	1	0	1	1	0	1	1
GO:0000818	nuclear MIS12/MIND complex	CC	2	0	1	1	0	1	1	0	1	1
GO:0000819	sister chromatid segregation	BP	220	1	0.231811	1	0	1	1	1	0.434328	1
GO:0000820	regulation of glutamine family amino acid metabolic process	BP	6	0	1	1	0	1	1	0	1	1
GO:0000821	regulation of arginine metabolic process	BP	3	0	1	1	0	1	1	0	1	1
GO:0000822	inositol hexakisphosphate binding	MF	3	0	1	1	0	1	1	0	1	1
GO:0000823	inositol-1,4,5-trisphosphate 6-kinase activity	MF	1	0	1	1	0	1	1	0	1	1
GO:0000824	inositol tetrakisphosphate 3-kinase activity	MF	1	0	1	1	0	1	1	0	1	1
GO:0000825	inositol tetrakisphosphate 6-kinase activity	MF	1	0	1	1	0	1	1	0	1	1
GO:0000827	inositol-1,3,4,5,6-pentakisphosphate kinase activity	MF	5	0	1	1	0	1	1	0	1	1
GO:0000828	inositol hexakisphosphate kinase activity	MF	5	0	1	1	0	1	1	0	1	1
GO:0000829	inositol heptakisphosphate kinase activity	MF	5	0	1	1	0	1	1	0	1	1
GO:0000831	inositol hexakisphosphate 6-kinase activity	MF	1	0	1	1	0	1	1	0	1	1
GO:0000832	inositol hexakisphosphate 5-kinase activity	MF	5	0	1	1	0	1	1	0	1	1
GO:0000835	ER ubiquitin ligase complex	CC	6	0	1	1	0	1	1	0	1	1
GO:0000836	Hrd1p ubiquitin ligase complex	CC	5	0	1	1	0	1	1	0	1	1
GO:0000839	Hrd1p ubiquitin ligase ERAD-L complex	CC	3	0	1	1	0	1	1	0	1	1
GO:0000900	translation repressor activity, nucleic acid binding	MF	13	0	1	1	0	1	1	0	1	1
GO:0000902	cell morphogenesis	BP	877	0	1	1	6	0.121632	1	3	0.623635	1
GO:0000904	cell morphogenesis involved in differentiation	BP	624	0	1	1	6	0.0387373	1	2	0.693642	1
GO:0000910	cytokinesis	BP	126	0	1	1	0	1	1	0	1	1
GO:0000912	assembly of actomyosin apparatus involved in cytokinesis	BP	3	0	1	1	0	1	1	0	1	1
GO:0000915	actomyosin contractile ring assembly	BP	3	0	1	1	0	1	1	0	1	1
GO:0000916	actomyosin contractile ring contraction	BP	1	0	1	1	0	1	1	0	1	1
GO:0000917	division septum assembly	BP	1	0	1	1	0	1	1	0	1	1
GO:0000920	cell separation after cytokinesis	BP	17	0	1	1	0	1	1	0	1	1
GO:0000921	septin ring assembly	BP	1	0	1	1	0	1	1	0	1	1
GO:0000922	spindle pole	CC	142	0	1	1	0	1	1	1	0.317397	1
GO:0000923	equatorial microtubule organizing center	CC	6	0	1	1	0	1	1	0	1	1
GO:0000930	gamma-tubulin complex	CC	17	0	1	1	0	1	1	0	1	1
GO:0000931	gamma-tubulin large complex	CC	7	0	1	1	0	1	1	0	1	1
GO:0000932	P-body	CC	81	0	1	1	2	0.0252278	1	0	1	1
GO:0000938	GARP complex	CC	4	0	1	1	0	1	1	0	1	1
GO:0000939	condensed chromosome inner kinetochore	CC	3	0	1	1	0	1	1	0	1	1
GO:0000940	condensed chromosome outer kinetochore	CC	12	0	1	1	0	1	1	0	1	1
GO:0000941	condensed nuclear chromosome inner kinetochore	CC	1	0	1	1	0	1	1	0	1	1
GO:0000942	condensed nuclear chromosome outer kinetochore	CC	4	0	1	1	0	1	1	0	1	1
GO:0000956	nuclear-transcribed mRNA catabolic process	BP	200	0	1	1	0	1	1	1	0.373552	1
GO:0000957	mitochondrial RNA catabolic process	BP	5	0	1	1	0	1	1	0	1	1
GO:0000958	mitochondrial mRNA catabolic process	BP	3	0	1	1	0	1	1	0	1	1
GO:0000959	mitochondrial RNA metabolic process	BP	35	0	1	1	0	1	1	0	1	1
GO:0000960	regulation of mitochondrial RNA catabolic process	BP	4	0	1	1	0	1	1	0	1	1
GO:0000961	negative regulation of mitochondrial RNA catabolic process	BP	2	0	1	1	0	1	1	0	1	1
GO:0000962	positive regulation of mitochondrial RNA catabolic process	BP	2	0	1	1	0	1	1	0	1	1
GO:0000963	mitochondrial RNA processing	BP	5	0	1	1	0	1	1	0	1	1
GO:0000964	mitochondrial RNA 5'-end processing	BP	2	0	1	1	0	1	1	0	1	1
GO:0000965	mitochondrial RNA 3'-end processing	BP	3	0	1	1	0	1	1	0	1	1
GO:0000966	RNA 5'-end processing	BP	6	0	1	1	0	1	1	0	1	1
GO:0000967	rRNA 5'-end processing	BP	3	0	1	1	0	1	1	0	1	1
GO:0000972	transcription-dependent tethering of RNA polymerase II gene DNA at nuclear periphery	BP	7	0	1	1	0	1	1	0	1	1
GO:0000973	posttranscriptional tethering of RNA polymerase II gene DNA at nuclear periphery	BP	3	0	1	1	0	1	1	0	1	1
GO:0000974	Prp19 complex	CC	13	0	1	1	0	1	1	0	1	1
GO:0000975	regulatory region DNA binding	MF	811	0	1	1	4	0.339784	1	1	0.937217	1
GO:0000976	transcription regulatory region sequence-specific DNA binding	MF	664	0	1	1	4	0.220161	1	1	0.896437	1
GO:0000977	RNA polymerase II regulatory region sequence-specific DNA binding	MF	585	0	1	1	4	0.164631	1	1	0.866237	1
GO:0000978	RNA polymerase II core promoter proximal region sequence-specific DNA binding	MF	349	0	1	1	2	0.359148	1	0	1	1
GO:0000979	RNA polymerase II core promoter sequence-specific DNA binding	MF	55	0	1	1	0	1	1	0	1	1
GO:0000980	RNA polymerase II distal enhancer sequence-specific DNA binding	MF	68	0	1	1	1	0.210211	1	1	0.190909	1
GO:0000981	RNA polymerase II transcription factor activity, sequence-specific DNA binding	MF	724	0	1	1	6	0.0445319	1	2	0.6968	1
GO:0000982	transcription factor activity, RNA polymerase II core promoter proximal region sequence-specific binding	MF	388	0	1	1	2	0.424922	1	0	1	1
GO:0000983	transcription factor activity, RNA polymerase II core promoter sequence-specific	MF	20	0	1	1	1	0.0735388	1	0	1	1
GO:0000987	core promoter proximal region sequence-specific DNA binding	MF	362	0	1	1	2	0.378256	1	0	1	1
GO:0000988	transcription factor activity, protein binding	MF	574	1	0.562017	1	1	0.864106	1	0	1	1
GO:0000989	transcription factor activity, transcription factor binding	MF	565	1	0.55614	1	1	0.859714	1	0	1	1
GO:0000990	transcription factor activity, core RNA polymerase binding	MF	9	0	1	1	0	1	1	0	1	1
GO:0000991	transcription factor activity, core RNA polymerase II binding	MF	2	0	1	1	0	1	1	0	1	1
GO:0000992	polymerase III regulatory region sequence-specific DNA binding	MF	2	0	1	1	0	1	1	0	1	1
GO:0000993	RNA polymerase II core binding	MF	39	0	1	1	0	1	1	0	1	1
GO:0000994	RNA polymerase III core binding	MF	1	0	1	1	0	1	1	0	1	1
GO:0000995	transcription factor activity, core RNA polymerase III binding	MF	4	0	1	1	0	1	1	0	1	1
GO:0000997	mitochondrial RNA polymerase core promoter sequence-specific DNA binding	MF	1	0	1	1	0	1	1	0	1	1
GO:0000999	RNA polymerase III type 1 promoter transcriptional preinitiation complex assembly	BP	1	0	1	1	0	1	1	0	1	1
GO:0001002	RNA polymerase III type 1 promoter sequence-specific DNA binding	MF	2	0	1	1	0	1	1	0	1	1
GO:0001003	RNA polymerase III type 2 promoter sequence-specific DNA binding	MF	2	0	1	1	0	1	1	0	1	1
GO:0001004	transcription factor activity, RNA polymerase III promoter sequence-specific binding, TFIIIB recruiting	MF	1	0	1	1	0	1	1	0	1	1
GO:0001005	transcription factor activity, RNA polymerase III type 1 promoter sequence-specific binding, TFIIIB recruiting	MF	1	0	1	1	0	1	1	0	1	1
GO:0001007	transcription factor activity, RNA polymerase III transcription factor binding	MF	5	0	1	1	0	1	1	0	1	1
GO:0001009	transcription from RNA polymerase III type 2 promoter	BP	1	0	1	1	0	1	1	0	1	1
GO:0001010	transcription factor activity, sequence-specific DNA binding transcription factor recruiting	MF	3	0	1	1	0	1	1	0	1	1
GO:0001011	transcription factor activity, sequence-specific DNA binding, RNA polymerase recruiting	MF	1	0	1	1	0	1	1	0	1	1
GO:0001012	RNA polymerase II regulatory region DNA binding	MF	586	0	1	1	4	0.164884	1	1	0.866404	1
GO:0001013	RNA polymerase I regulatory region DNA binding	MF	8	0	1	1	0	1	1	0	1	1
GO:0001016	RNA polymerase III regulatory region DNA binding	MF	7	0	1	1	0	1	1	0	1	1
GO:0001018	mitochondrial RNA polymerase regulatory region DNA binding	MF	1	0	1	1	0	1	1	0	1	1
GO:0001022	transcription initiation from RNA polymerase III type 1 promoter	BP	1	0	1	1	0	1	1	0	1	1
GO:0001025	RNA polymerase III transcription factor binding	MF	5	0	1	1	0	1	1	0	1	1
GO:0001026	TFIIIB-type transcription factor activity	MF	2	0	1	1	0	1	1	0	1	1
GO:0001030	RNA polymerase III type 1 promoter DNA binding	MF	5	0	1	1	0	1	1	0	1	1
GO:0001031	RNA polymerase III type 2 promoter DNA binding	MF	5	0	1	1	0	1	1	0	1	1
GO:0001032	RNA polymerase III type 3 promoter DNA binding	MF	4	0	1	1	0	1	1	0	1	1
GO:0001034	RNA polymerase III transcription factor activity, sequence-specific DNA binding	MF	2	0	1	1	0	1	1	0	1	1
GO:0001042	RNA polymerase I core binding	MF	6	0	1	1	0	1	1	0	1	1
GO:0001044	mitochondrial RNA polymerase regulatory region sequence-specific DNA binding	MF	1	0	1	1	0	1	1	0	1	1
GO:0001046	core promoter sequence-specific DNA binding	MF	109	0	1	1	1	0.331639	1	0	1	1
GO:0001047	core promoter binding	MF	160	0	1	1	1	0.439818	1	0	1	1
GO:0001054	RNA polymerase I activity	MF	12	0	1	1	0	1	1	0	1	1
GO:0001055	RNA polymerase II activity	MF	10	0	1	1	0	1	1	0	1	1
GO:0001056	RNA polymerase III activity	MF	16	0	1	1	0	1	1	0	1	1
GO:0001067	regulatory region nucleic acid binding	MF	812	0	1	1	4	0.341087	1	1	0.937598	1
GO:0001069	regulatory region RNA binding	MF	2	0	1	1	0	1	1	0	1	1
GO:0001075	transcription factor activity, RNA polymerase II core promoter sequence-specific binding involved in preinitiation complex assembly	MF	6	0	1	1	0	1	1	0	1	1
GO:0001076	transcription factor activity, RNA polymerase II transcription factor binding	MF	149	0	1	1	0	1	1	0	1	1
GO:0001077	transcriptional activator activity, RNA polymerase II core promoter proximal region sequence-specific binding	MF	264	0	1	1	1	0.623492	1	0	1	1
GO:0001078	transcriptional repressor activity, RNA polymerase II core promoter proximal region sequence-specific binding	MF	130	0	1	1	1	0.395469	1	0	1	1
GO:0001079	nitrogen catabolite regulation of transcription from RNA polymerase II promoter	BP	1	0	1	1	0	1	1	0	1	1
GO:0001080	nitrogen catabolite activation of transcription from RNA polymerase II promoter	BP	1	0	1	1	0	1	1	0	1	1
GO:0001082	transcription factor activity, RNA polymerase I transcription factor binding	MF	1	0	1	1	0	1	1	0	1	1
GO:0001083	transcription factor activity, RNA polymerase II basal transcription factor binding	MF	4	0	1	1	0	1	1	0	1	1
GO:0001085	RNA polymerase II transcription factor binding	MF	112	0	1	1	0	1	1	1	0.318436	1
GO:0001087	transcription factor activity, TFIIB-class binding	MF	1	0	1	1	0	1	1	0	1	1
GO:0001091	RNA polymerase II basal transcription factor binding	MF	13	0	1	1	0	1	1	0	1	1
GO:0001093	TFIIB-class transcription factor binding	MF	3	0	1	1	0	1	1	0	1	1
GO:0001094	TFIID-class transcription factor binding	MF	8	0	1	1	0	1	1	0	1	1
GO:0001096	TFIIF-class transcription factor binding	MF	1	0	1	1	0	1	1	0	1	1
GO:0001097	TFIIH-class transcription factor binding	MF	1	0	1	1	0	1	1	0	1	1
GO:0001098	basal transcription machinery binding	MF	52	0	1	1	0	1	1	0	1	1
GO:0001099	basal RNA polymerase II transcription machinery binding	MF	52	0	1	1	0	1	1	0	1	1
GO:0001100	negative regulation of exit from mitosis	BP	1	0	1	1	0	1	1	0	1	1
GO:0001101	response to acid chemical	BP	311	0	1	1	2	0.269377	1	1	0.602883	1
GO:0001102	RNA polymerase II activating transcription factor binding	MF	38	0	1	1	0	1	1	0	1	1
GO:0001103	RNA polymerase II repressing transcription factor binding	MF	29	0	1	1	0	1	1	0	1	1
GO:0001104	RNA polymerase II transcription cofactor activity	MF	93	0	1	1	0	1	1	0	1	1
GO:0001105	RNA polymerase II transcription coactivator activity	MF	40	0	1	1	0	1	1	0	1	1
GO:0001106	RNA polymerase II transcription corepressor activity	MF	25	0	1	1	0	1	1	0	1	1
GO:0001128	RNA polymerase II transcription coactivator activity involved in preinitiation complex assembly	MF	1	0	1	1	0	1	1	0	1	1
GO:0001129	RNA polymerase II transcription factor activity, TBP-class protein binding, involved in preinitiation complex assembly	MF	3	0	1	1	0	1	1	0	1	1
GO:0001132	RNA polymerase II transcription factor activity, TBP-class protein binding	MF	3	0	1	1	0	1	1	0	1	1
GO:0001133	RNA polymerase II transcription factor activity, sequence-specific transcription regulatory region DNA binding	MF	1	0	1	1	0	1	1	0	1	1
GO:0001134	transcription factor activity, transcription factor recruiting	MF	14	0	1	1	0	1	1	0	1	1
GO:0001135	transcription factor activity, RNA polymerase II transcription factor recruiting	MF	8	0	1	1	0	1	1	0	1	1
GO:0001147	transcription termination site sequence-specific DNA binding	MF	2	0	1	1	0	1	1	0	1	1
GO:0001153	transcription factor activity, RNA polymerase III transcription factor recruiting	MF	1	0	1	1	0	1	1	0	1	1
GO:0001156	TFIIIC-class transcription factor binding	MF	3	0	1	1	0	1	1	0	1	1
GO:0001158	enhancer sequence-specific DNA binding	MF	87	0	1	1	1	0.269907	1	1	0.246834	1
GO:0001159	core promoter proximal region DNA binding	MF	365	0	1	1	2	0.383202	1	0	1	1
GO:0001160	transcription termination site DNA binding	MF	2	0	1	1	0	1	1	0	1	1
GO:0001161	intronic transcription regulatory region sequence-specific DNA binding	MF	11	0	1	1	0	1	1	0	1	1
GO:0001162	RNA polymerase II intronic transcription regulatory region sequence-specific DNA binding	MF	8	0	1	1	0	1	1	0	1	1
GO:0001163	RNA polymerase I regulatory region sequence-specific DNA binding	MF	8	0	1	1	0	1	1	0	1	1
GO:0001164	RNA polymerase I CORE element sequence-specific DNA binding	MF	8	0	1	1	0	1	1	0	1	1
GO:0001165	RNA polymerase I upstream control element sequence-specific DNA binding	MF	1	0	1	1	0	1	1	0	1	1
GO:0001167	RNA polymerase I transcription factor activity, sequence-specific DNA binding	MF	1	0	1	1	0	1	1	0	1	1
GO:0001169	transcription factor activity, RNA polymerase I CORE element sequence-specific binding	MF	1	0	1	1	0	1	1	0	1	1
GO:0001172	transcription, RNA-templated	BP	2	0	1	1	0	1	1	0	1	1
GO:0001179	RNA polymerase I transcription factor binding	MF	1	0	1	1	0	1	1	0	1	1
GO:0001180	transcription initiation from RNA polymerase I promoter for nuclear large rRNA transcript	BP	4	0	1	1	0	1	1	0	1	1
GO:0001181	transcription factor activity, core RNA polymerase I binding	MF	2	0	1	1	0	1	1	0	1	1
GO:0001186	transcription factor activity, RNA polymerase I transcription factor recruiting	MF	1	0	1	1	0	1	1	0	1	1
GO:0001187	transcription factor activity, RNA polymerase I CORE element binding transcription factor recruiting	MF	1	0	1	1	0	1	1	0	1	1
GO:0001188	RNA polymerase I transcriptional preinitiation complex assembly	BP	2	0	1	1	0	1	1	0	1	1
GO:0001189	RNA polymerase I transcriptional preinitiation complex assembly at the promoter for the nuclear large rRNA transcript	BP	2	0	1	1	0	1	1	0	1	1
GO:0001190	transcriptional activator activity, RNA polymerase II transcription factor binding	MF	58	0	1	1	0	1	1	0	1	1
GO:0001191	transcriptional repressor activity, RNA polymerase II transcription factor binding	MF	39	0	1	1	0	1	1	0	1	1
GO:0001192	maintenance of transcriptional fidelity during DNA-templated transcription elongation	BP	1	0	1	1	0	1	1	0	1	1
GO:0001193	maintenance of transcriptional fidelity during DNA-templated transcription elongation from RNA polymerase II promoter	BP	1	0	1	1	0	1	1	0	1	1
GO:0001205	transcriptional activator activity, RNA polymerase II distal enhancer sequence-specific binding	MF	28	0	1	1	1	0.0959536	1	1	0.0871983	1
GO:0001206	transcriptional repressor activity, RNA polymerase II distal enhancer sequence-specific binding	MF	10	0	1	1	0	1	1	0	1	1
GO:0001207	histone displacement	BP	1	0	1	1	0	1	1	0	1	1
GO:0001221	transcription cofactor binding	MF	35	0	1	1	0	1	1	1	0.117476	1
GO:0001222	transcription corepressor binding	MF	11	0	1	1	0	1	1	0	1	1
GO:0001223	transcription coactivator binding	MF	19	0	1	1	0	1	1	1	0.0674933	1
GO:0001224	RNA polymerase II transcription cofactor binding	MF	3	0	1	1	0	1	1	1	0.0132404	1
GO:0001225	RNA polymerase II transcription coactivator binding	MF	2	0	1	1	0	1	1	1	0.00920341	1
GO:0001226	RNA polymerase II transcription corepressor binding	MF	1	0	1	1	0	1	1	0	1	1
GO:0001227	transcriptional repressor activity, RNA polymerase II transcription regulatory region sequence-specific binding	MF	218	0	1	1	1	0.561208	1	1	0.532566	1
GO:0001228	transcriptional activator activity, RNA polymerase II transcription regulatory region sequence-specific binding	MF	395	0	1	1	3	0.174344	1	1	0.741588	1
GO:0001300	chronological cell aging	BP	2	0	1	1	0	1	1	0	1	1
GO:0001302	replicative cell aging	BP	6	0	1	1	0	1	1	0	1	1
GO:0001306	age-dependent response to oxidative stress	BP	1	0	1	1	0	1	1	0	1	1
GO:0001315	age-dependent response to reactive oxygen species	BP	1	0	1	1	0	1	1	0	1	1
GO:0001325	formation of extrachromosomal circular DNA	BP	13	0	1	1	0	1	1	0	1	1
GO:0001401	mitochondrial sorting and assembly machinery complex	CC	2	0	1	1	0	1	1	0	1	1
GO:0001405	presequence translocase-associated import motor	CC	2	0	1	1	0	1	1	0	1	1
GO:0001501	skeletal system development	BP	473	1	0.539558	1	5	0.0317358	1	0	1	1
GO:0001502	cartilage condensation	BP	20	0	1	1	2	0.00218889	1	0	1	1
GO:0001503	ossification	BP	357	1	0.410348	1	1	0.714594	1	1	0.682702	1
GO:0001504	neurotransmitter uptake	BP	22	0	1	1	0	1	1	0	1	1
GO:0001505	regulation of neurotransmitter levels	BP	172	2	0.0305053	1	3	0.0270319	1	0	1	1
GO:0001507	acetylcholine catabolic process in synaptic cleft	BP	2	0	1	1	0	1	1	0	1	1
GO:0001508	action potential	BP	134	0	1	1	1	0.365457	1	2	0.0675041	1
GO:0001510	RNA methylation	BP	62	1	0.0520409	1	0	1	1	0	1	1
GO:0001512	dihydronicotinamide riboside quinone reductase activity	MF	1	0	1	1	0	1	1	0	1	1
GO:0001514	selenocysteine incorporation	BP	9	0	1	1	0	1	1	0	1	1
GO:0001515	opioid peptide activity	MF	4	0	1	1	0	1	1	0	1	1
GO:0001516	prostaglandin biosynthetic process	BP	23	0	1	1	0	1	1	0	1	1
GO:0001517	N-acetylglucosamine 6-O-sulfotransferase activity	MF	6	0	1	1	0	1	1	0	1	1
GO:0001518	voltage-gated sodium channel complex	CC	14	0	1	1	1	0.0335984	1	0	1	1
GO:0001519	peptide amidation	BP	2	0	1	1	0	1	1	0	1	1
GO:0001520	outer dense fiber	CC	6	0	1	1	0	1	1	0	1	1
GO:0001522	pseudouridine synthesis	BP	17	0	1	1	0	1	1	0	1	1
GO:0001523	retinoid metabolic process	BP	84	0	1	1	0	1	1	0	1	1
GO:0001525	angiogenesis	BP	447	0	1	1	3	0.186381	1	0	1	1
GO:0001527	microfibril	CC	10	0	1	1	0	1	1	0	1	1
GO:0001530	lipopolysaccharide binding	MF	27	0	1	1	1	0.0600013	1	0	1	1
GO:0001532	interleukin-21 receptor activity	MF	1	0	1	1	0	1	1	0	1	1
GO:0001533	cornified envelope	CC	58	0	1	1	0	1	1	0	1	1
GO:0001534	radial spoke	CC	5	0	1	1	0	1	1	0	1	1
GO:0001536	radial spoke stalk	CC	3	0	1	1	0	1	1	0	1	1
GO:0001537	N-acetylgalactosamine 4-O-sulfotransferase activity	MF	5	0	1	1	0	1	1	0	1	1
GO:0001539	cilium or flagellum-dependent cell motility	BP	29	0	1	1	0	1	1	0	1	1
GO:0001540	amyloid-beta binding	MF	52	1	0.0781746	1	0	1	1	2	0.0131706	1
GO:0001541	ovarian follicle development	BP	54	0	1	1	0	1	1	0	1	1
GO:0001542	ovulation from ovarian follicle	BP	9	0	1	1	0	1	1	0	1	1
GO:0001543	ovarian follicle rupture	BP	1	0	1	1	0	1	1	0	1	1
GO:0001544	initiation of primordial ovarian follicle growth	BP	1	0	1	1	0	1	1	0	1	1
GO:0001545	primary ovarian follicle growth	BP	3	0	1	1	0	1	1	0	1	1
GO:0001546	preantral ovarian follicle growth	BP	3	0	1	1	0	1	1	0	1	1
GO:0001547	antral ovarian follicle growth	BP	6	0	1	1	0	1	1	0	1	1
GO:0001550	ovarian cumulus expansion	BP	2	0	1	1	0	1	1	0	1	1
GO:0001552	ovarian follicle atresia	BP	1	0	1	1	0	1	1	0	1	1
GO:0001553	luteinization	BP	10	0	1	1	0	1	1	0	1	1
GO:0001554	luteolysis	BP	5	0	1	1	1	0.0187915	1	0	1	1
GO:0001555	oocyte growth	BP	3	0	1	1	0	1	1	0	1	1
GO:0001556	oocyte maturation	BP	25	0	1	1	0	1	1	0	1	1
GO:0001558	regulation of cell growth	BP	366	0	1	1	2	0.371692	1	0	1	1
GO:0001560	regulation of cell growth by extracellular stimulus	BP	3	0	1	1	0	1	1	0	1	1
GO:0001561	fatty acid alpha-oxidation	BP	8	0	1	1	0	1	1	0	1	1
GO:0001562	response to protozoan	BP	23	0	1	1	0	1	1	0	1	1
GO:0001567	cholesterol 25-hydroxylase activity	MF	2	0	1	1	0	1	1	0	1	1
GO:0001568	blood vessel development	BP	612	0	1	1	5	0.055682	1	0	1	1
GO:0001569	branching involved in blood vessel morphogenesis	BP	31	0	1	1	0	1	1	0	1	1
GO:0001570	vasculogenesis	BP	72	0	1	1	1	0.228174	1	0	1	1
GO:0001572	lactosylceramide biosynthetic process	BP	1	0	1	1	0	1	1	0	1	1
GO:0001573	ganglioside metabolic process	BP	17	0	1	1	0	1	1	1	0.0482083	1
GO:0001574	ganglioside biosynthetic process	BP	9	0	1	1	0	1	1	0	1	1
GO:0001575	globoside metabolic process	BP	2	0	1	1	0	1	1	0	1	1
GO:0001576	globoside biosynthetic process	BP	1	0	1	1	0	1	1	0	1	1
GO:0001578	microtubule bundle formation	BP	81	0	1	1	0	1	1	0	1	1
GO:0001579	medium-chain fatty acid transport	BP	2	0	1	1	0	1	1	0	1	1
GO:0001580	detection of chemical stimulus involved in sensory perception of bitter taste	BP	35	0	1	1	0	1	1	0	1	1
GO:0001581	detection of chemical stimulus involved in sensory perception of sour taste	BP	2	0	1	1	0	1	1	0	1	1
GO:0001582	detection of chemical stimulus involved in sensory perception of sweet taste	BP	2	0	1	1	0	1	1	0	1	1
GO:0001588	dopamine neurotransmitter receptor activity, coupled via Gs	MF	4	0	1	1	0	1	1	0	1	1
GO:0001591	dopamine neurotransmitter receptor activity, coupled via Gi/Go	MF	8	0	1	1	0	1	1	0	1	1
GO:0001594	trace-amine receptor activity	MF	7	0	1	1	0	1	1	0	1	1
GO:0001595	angiotensin receptor activity	MF	3	0	1	1	0	1	1	0	1	1
GO:0001596	angiotensin type I receptor activity	MF	1	0	1	1	0	1	1	0	1	1
GO:0001601	peptide YY receptor activity	MF	3	0	1	1	0	1	1	0	1	1
GO:0001602	pancreatic polypeptide receptor activity	MF	5	0	1	1	0	1	1	0	1	1
GO:0001604	urotensin II receptor activity	MF	1	0	1	1	0	1	1	0	1	1
GO:0001605	adrenomedullin receptor activity	MF	1	0	1	1	0	1	1	0	1	1
GO:0001607	neuromedin U receptor activity	MF	2	0	1	1	0	1	1	0	1	1
GO:0001608	G-protein coupled nucleotide receptor activity	MF	10	0	1	1	0	1	1	0	1	1
GO:0001609	G-protein coupled adenosine receptor activity	MF	7	0	1	1	0	1	1	0	1	1
GO:0001614	purinergic nucleotide receptor activity	MF	17	0	1	1	0	1	1	0	1	1
GO:0001616	growth hormone secretagogue receptor activity	MF	1	0	1	1	0	1	1	0	1	1
GO:0001618	virus receptor activity	MF	69	0	1	1	0	1	1	0	1	1
GO:0001621	ADP receptor activity	MF	1	0	1	1	0	1	1	0	1	1
GO:0001626	nociceptin receptor activity	MF	1	0	1	1	0	1	1	0	1	1
GO:0001631	cysteinyl leukotriene receptor activity	MF	1	0	1	1	0	1	1	0	1	1
GO:0001632	leukotriene B4 receptor activity	MF	2	0	1	1	0	1	1	0	1	1
GO:0001635	calcitonin gene-related peptide receptor activity	MF	2	0	1	1	0	1	1	0	1	1
GO:0001637	G-protein coupled chemoattractant receptor activity	MF	24	0	1	1	0	1	1	0	1	1
GO:0001640	adenylate cyclase inhibiting G-protein coupled glutamate receptor activity	MF	5	0	1	1	0	1	1	0	1	1
GO:0001641	group II metabotropic glutamate receptor activity	MF	2	0	1	1	0	1	1	0	1	1
GO:0001642	group III metabotropic glutamate receptor activity	MF	1	0	1	1	0	1	1	0	1	1
GO:0001649	osteoblast differentiation	BP	200	1	0.268119	1	1	0.519043	1	1	0.488497	1
GO:0001650	fibrillar center	CC	125	1	0.158361	1	0	1	1	1	0.309736	1
GO:0001651	dense fibrillar component	CC	2	0	1	1	0	1	1	0	1	1
GO:0001652	granular component	CC	6	0	1	1	0	1	1	0	1	1
GO:0001653	peptide receptor activity	MF	120	0	1	1	1	0.246204	1	0	1	1
GO:0001654	eye development	BP	336	0	1	1	2	0.33852	1	1	0.676421	1
GO:0001655	urogenital system development	BP	306	0	1	1	4	0.0285959	1	1	0.656328	1
GO:0001656	metanephros development	BP	84	0	1	1	1	0.29139	1	0	1	1
GO:0001657	ureteric bud development	BP	93	0	1	1	1	0.325685	1	0	1	1
GO:0001658	branching involved in ureteric bud morphogenesis	BP	55	0	1	1	0	1	1	0	1	1
GO:0001659	temperature homeostasis	BP	38	0	1	1	0	1	1	0	1	1
GO:0001660	fever generation	BP	12	0	1	1	0	1	1	0	1	1
GO:0001661	conditioned taste aversion	BP	5	0	1	1	0	1	1	0	1	1
GO:0001662	behavioral fear response	BP	33	0	1	1	1	0.115677	1	1	0.104926	1
GO:0001664	G-protein coupled receptor binding	MF	255	1	0.23918	1	2	0.147029	1	1	0.468552	1
GO:0001665	alpha-N-acetylgalactosaminide alpha-2,6-sialyltransferase activity	MF	6	0	1	1	0	1	1	0	1	1
GO:0001666	response to hypoxia	BP	329	0	1	1	1	0.659601	1	0	1	1
GO:0001667	ameboidal-type cell migration	BP	333	0	1	1	3	0.11578	1	1	0.672098	1
GO:0001669	acrosomal vesicle	CC	109	0	1	1	0	1	1	0	1	1
GO:0001671	ATPase activator activity	MF	23	0	1	1	0	1	1	0	1	1
GO:0001672	regulation of chromatin assembly or disassembly	BP	9	0	1	1	0	1	1	0	1	1
GO:0001673	male germ cell nucleus	CC	14	0	1	1	0	1	1	0	1	1
GO:0001674	female germ cell nucleus	CC	5	0	1	1	0	1	1	0	1	1
GO:0001675	acrosome assembly	BP	14	0	1	1	0	1	1	0	1	1
GO:0001676	long-chain fatty acid metabolic process	BP	90	0	1	1	0	1	1	0	1	1
GO:0001678	cellular glucose homeostasis	BP	131	1	0.178962	1	0	1	1	0	1	1
GO:0001680	tRNA 3'-terminal CCA addition	BP	1	0	1	1	0	1	1	0	1	1
GO:0001681	sialate O-acetylesterase activity	MF	1	0	1	1	0	1	1	0	1	1
GO:0001682	tRNA 5'-leader removal	BP	12	0	1	1	0	1	1	0	1	1
GO:0001692	histamine metabolic process	BP	4	0	1	1	0	1	1	0	1	1
GO:0001694	histamine biosynthetic process	BP	2	0	1	1	0	1	1	0	1	1
GO:0001695	histamine catabolic process	BP	1	0	1	1	0	1	1	0	1	1
GO:0001696	gastric acid secretion	BP	17	0	1	1	0	1	1	0	1	1
GO:0001697	histamine-induced gastric acid secretion	BP	1	0	1	1	0	1	1	0	1	1
GO:0001698	gastrin-induced gastric acid secretion	BP	2	0	1	1	0	1	1	0	1	1
GO:0001701	in utero embryonic development	BP	302	0	1	1	0	1	1	2	0.234454	1
GO:0001702	gastrulation with mouth forming second	BP	27	0	1	1	0	1	1	0	1	1
GO:0001704	formation of primary germ layer	BP	124	0	1	1	1	0.375457	1	0	1	1
GO:0001705	ectoderm formation	BP	4	0	1	1	0	1	1	0	1	1
GO:0001706	endoderm formation	BP	55	0	1	1	0	1	1	0	1	1
GO:0001707	mesoderm formation	BP	73	0	1	1	1	0.242049	1	0	1	1
GO:0001708	cell fate specification	BP	82	0	1	1	0	1	1	0	1	1
GO:0001709	cell fate determination	BP	40	0	1	1	1	0.157216	1	0	1	1
GO:0001710	mesodermal cell fate commitment	BP	19	0	1	1	0	1	1	0	1	1
GO:0001711	endodermal cell fate commitment	BP	16	0	1	1	0	1	1	0	1	1
GO:0001712	ectodermal cell fate commitment	BP	3	0	1	1	0	1	1	0	1	1
GO:0001714	endodermal cell fate specification	BP	9	0	1	1	0	1	1	0	1	1
GO:0001715	ectodermal cell fate specification	BP	1	0	1	1	0	1	1	0	1	1
GO:0001716	L-amino-acid oxidase activity	MF	1	0	1	1	0	1	1	0	1	1
GO:0001725	stress fiber	CC	51	0	1	1	0	1	1	1	0.184769	1
GO:0001726	ruffle	CC	157	0	1	1	1	0.446442	1	0	1	1
GO:0001727	lipid kinase activity	MF	5	0	1	1	0	1	1	0	1	1
GO:0001729	ceramide kinase activity	MF	2	0	1	1	0	1	1	0	1	1
GO:0001730	2'-5'-oligoadenylate synthetase activity	MF	3	0	1	1	0	1	1	0	1	1
GO:0001731	formation of translation preinitiation complex	BP	6	0	1	1	0	1	1	0	1	1
GO:0001732	formation of cytoplasmic translation initiation complex	BP	2	0	1	1	0	1	1	0	1	1
GO:0001733	galactosylceramide sulfotransferase activity	MF	4	0	1	1	0	1	1	0	1	1
GO:0001735	prenylcysteine oxidase activity	MF	2	0	1	1	0	1	1	0	1	1
[truncated: 21,508 more rows]

## Sheet: 8) Pathway_KEGG
			Gases/Fumes			Mineral dust			Biological dust
[truncated: 338 more rows]

[truncated: 2 more sheets: 9) Job categories, 10) Lung function]
